# Supplementary material for: Chronic parasitization by Nosema microsporidia causes global expression changes in core nutritional, metabolic and behavioral pathways in honey bee workers (Apis mellifera)
Source: BMC Genomics. 2013 Nov 18;14(1):799. doi: 10.1186/1471-2164-14-799 (PMC4046765; doi:10.1186/1471-2164-14-799)
Supplement: Supplementary file 2 — Additional file 2: Tables S1-S6: Supplementary Tables 1-6 include lists of significantly regulated transcripts identified in this study as well as transcript annotation. These tables also include data about primers used for study validation and results of qRT-PCR analyses. (XLSX 569 KB) [file 12864_2013_5525_MOESM2_ESM.xlsx]

## Sheet: ST1
Supplementary Table 1: Significantly, differently expressed transcripts (FDR<0.001) between control and N. apis infected worker midgut tissue at 1 and 2 days post-infection.
AM ID	Effect	Treatment 1	Age 1	Treatment 2	Age 2	Estimate	GB ID	Accession #	Flybase ID
AM00067	Age		1		2	0.890849	GB30299	XM_393642.3	FBgn0028388
AM00328	Age		1		2	1.40247	GB30336	XM_001120676.1	FBgn0037069
AM00331	Age		1		2	1.26806	GB30333	XM_001120445.1	FBgn0050045
AM00459R	Age		1		2	0.41219		DB732485
AM00510	Age		1		2	-0.43363		DB761397
AM00518	Age		1		2	-0.42511		DB761608
AM00543	Age		1		2	-0.59385		DB735842
AM00547R	Age		1		2	0.636907		XM_393297.3	FBgn0038294
AM00588	Age		1		2	-0.55731		DB737811
AM00620	Age		1		2	0.853503		DB734247
AM00676	Age		1		2	-0.59934		DB768052
AM00681	Age		1		2	-0.52441		DB741389
AM00774	Age		1		2	-0.69359		DB771939
AM00788R	Age		1		2	-0.67561		DB745692
AM00836	Age		1		2	-0.62387		XM_001119890.1
AM00855R	Age		1		2	-0.34108		DB774809
AM00859	Age		1		2	-0.42572		DB774889
AM00978	Age		1		2	-0.6202		DB779882
AM00987	Age		1		2	-0.38594		DB742203
AM00992	Age		1		2	-0.2771		DB780157
AM01051	Age		1		2	-0.68994		BI512266
AM01055	Age		1		2	-0.80128		BI502901
AM01087	Age		1		2	-0.44561		XM_394587.3
AM01106	Age		1		2	-0.44249		BI503410
AM01107	Age		1		2	-0.54316		BI503424
AM01109	Age		1		2	-0.37085		BI503448
AM01127	Age		1		2	-0.56928		BI503643
AM01146	Age		1		2	-0.59248		BI503800
AM01149	Age		1		2	-0.42752		BI503821
AM01161	Age		1		2	-0.54283		BI503953
AM01188	Age		1		2	-0.51245		BI508854
AM01233	Age		1		2	0.547554		XM_623529.2
AM01260	Age		1		2	-0.42752		BI504915
AM01268	Age		1		2	-0.70895		BI504994
AM01291	Age		1		2	-0.62752		NW_001262098.1
AM01304	Age		1		2	-1.05544		BE844589
AM01315	Age		1		2	-0.53034		BI505408
AM01358	Age		1		2	-0.7705		BI505885
AM01391	Age		1		2	-0.44563		NW_001253185.1
AM01459	Age		1		2	-0.71744		BI506849
AM01466	Age		1		2	-0.7835		XM_393529.3	FBgn0013307
AM01471	Age		1		2	-0.55995		NW_001253062.1
AM01496	Age		1		2	-0.60741		BI507202
AM01518	Age		1		2	-0.62356		BI507509
AM01528	Age		1		2	-0.46199		BI507642
AM01546	Age		1		2	-0.67775		BI507802
AM01549	Age		1		2	-0.39504		BI507864
AM01582	Age		1		2	-0.55158		BI508098
AM01656	Age		1		2	-0.65501		BI508922
AM01668	Age		1		2	-0.70948		BI509099
AM01673	Age		1		2	-0.85612		BI509148
AM01709	Age		1		2	-0.45399		BI509498
AM01721	Age		1		2	-0.38001		BI509581
AM01778	Age		1		2	-0.74501		BI510106
AM01783	Age		1		2	-0.52595		BI510162
AM01786	Age		1		2	-1.13556		BI510171
AM01833	Age		1		2	-0.51958		BI510642
AM01868	Age		1		2	-0.53161		BI511022
AM01875	Age		1		2	-0.63348		NW_001253412.1
AM01882	Age		1		2	-0.4959		BI511202
AM01972	Age		1		2	0.422795	GB16488		FBgn0002577
AM01984	Age		1		2	-0.64541		DB762419
AM01993	Age		1		2	-0.48095		BI512169
AM01997	Age		1		2	-0.90223		BI512202
AM02017	Age		1		2	-0.71151		BI512339
AM02018	Age		1		2	-0.46408		BI512358
AM02048	Age		1		2	-0.35593		NW_001253002.1
AM02102	Age		1		2	-0.52129		NW_001253124.1
AM02153	Age		1		2	-0.56494		BI513516
AM02195	Age		1		2	-1.04067		BI513804
AM02203	Age		1		2	-0.57764		BI513832
AM02207	Age		1		2	-0.51685		BI513850
AM02219	Age		1		2	1.19538		BI513901
AM02267	Age		1		2	-0.86613		BI514425
AM02294	Age		1		2	-0.52543		DB779880
AM02442	Age		1		2	-0.75287
AM02446	Age		1		2	-0.58895		BI515001
AM02451	Age		1		2	-0.40613		BI515826
AM02500	Age		1		2	-0.57432		NM_001011629.1	FBgn0013948
AM02507	Age		1		2	-0.67542		BI515807
AM02508	Age		1		2	-0.38414		BI516215
AM02555	Age		1		2	-0.79047		BI516648
AM02561	Age		1		2	-1.07993		BI510482
AM02586	Age		1		2	-0.50834		NW_001253267.1
AM02594	Age		1		2	-0.67002	GB16645		FBgn0035896
AM02646	Age		1		2	-0.29466	GB10017	XM_001120307.1	FBgn0028433
AM02742	Age		1		2	-0.84461	GB10114	XM_393807.3	FBgn0043364
AM02813	Age		1		2	0.425746	GB10186	XM_001123118.1	FBgn0003425
AM02817	Age		1		2	0.44641	GB10190	XM_393658.3
AM03010	Age		1		2	0.942119	GB10381	XM_395791.2	FBgn0029996
AM03086	Age		1		2	-0.61985	GB10458	XM_001120837.1	FBgn0005630
AM03257	Age		1		2	-0.26404	GB10631	XM_624737.1	FBgn0039269
AM03623	Age		1		2	-0.38515	GB10999	XM_392117.3	FBgn0034537
AM03702	Age		1		2	0.405919	GB11078	XM_393531.3	FBgn0005776
AM03750	Age		1		2	0.771162	GB11126	XM_001123278.1	FBgn0032116
AM03929	Age		1		2	0.555379	GB11306	XM_393681.2	FBgn0030940
AM03976	Age		1		2	0.275506	GB11355	XM_623083.2	FBgn0036211
AM04128	Age		1		2	0.468732	GB11508	XM_393193.3	FBgn0034788
AM04279	Age		1		2	0.531447	GB11659	XM_624809.2	FBgn0032480
AM04522	Age		1		2	-0.36409	GB11905
AM04746	Age		1		2	0.567308	GB12125	XM_392498.3	FBgn0037818
AM04779	Age		1		2	1.12744	GB12158	XM_001121093.1	FBgn0020503
AM04900	Age		1		2	0.503946	GB12281	XM_624155.2	FBgn0035165
AM04997	Age		1		2	-0.7246	GB12379	XM_001120923.1	FBgn0052376
AM05038	Age		1		2	0.597111	GB12421		FBgn0027598
AM05331	Age		1		2	1.60586	GB12716	XM_001123230.1	FBgn0034128
AM05415	Age		1		2	-0.82408	GB12800	XM_393129.3	FBgn0039774
AM05536	Age		1		2	-0.67384	GB12924	XM_624480.2	FBgn0029835
AM05574	Age		1		2	0.641502	GB12961	XM_394521.3	FBgn0034897
AM05726	Age		1		2	-0.40084	GB13118	XM_001120264.1	FBgn0010278
AM05803	Age		1		2	0.988605	GB13195	XM_392398.3	FBgn0037063
AM06029	Age		1		2	0.623834	GB13425	XM_393936.3	FBgn0031745
AM06092	Age		1		2	1.00969	GB13489	XM_392669.3	FBgn0050375
AM06142	Age		1		2	0.9767	GB13541
AM06178	Age		1		2	-0.66971	GB13577	XM_392075.3	FBgn0026086
AM06580	Age		1		2	0.495329	GB13982	XM_624587.2	FBgn0016013
AM06846	Age		1		2	1.20193	GB14247	XM_001122011.1	FBgn0000533
AM06860	Age		1		2	0.872419	GB14261	XM_001120220.1	FBgn0031381
AM06931	Age		1		2	-0.29855	GB14331	XM_395167.3
AM06956	Age		1		2	1.01778	GB14358	XM_001121829.1	FBgn0030503
AM06967	Age		1		2	-0.44554	GB14369	XM_001121167.1	FBgn0037046
AM07135	Age		1		2	-0.37022	GB30142	XM_391932.3	FBgn0053520
AM07141	Age		1		2	0.735567	GB14542	XM_624528.2	FBgn0015872
AM07265	Age		1		2	0.24437	GB14668	XM_001121865.1	FBgn0030654
AM07453	Age		1		2	0.348963	GB14858	XM_001120415.1	FBgn0052627
AM07505	Age		1		2	1.20504	GB14913	XM_623592.1	FBgn0033304
AM07609	Age		1		2	-0.76324	GB15018	XM_001120243.1	FBgn0029167
AM07725	Age		1		2	-0.57287	GB15135		FBgn0051439
AM07812	Age		1		2	-0.54696	GB15223	XM_001122841.1
AM07959	Age		1		2	-0.95829	GB15371	XM_001121036.1	FBgn0035976
AM08079	Age		1		2	1.60634	GB15494	XM_001120008.1
AM08328	Age		1		2	0.906676	GB15746	XM_623493.2	FBgn0037547
AM08474	Age		1		2	0.431227	GB15893	XM_001120877.1	FBgn0026192
AM08553	Age		1		2	0.928905	GB15972	XM_391863.3	FBgn0020391
AM08645	Age		1		2	0.626057	GB16064	XM_001121422.1	FBgn0032305
AM08671	Age		1		2	-0.32525	GB16090	XM_392088.3	FBgn0039038
AM09012	Age		1		2	-0.69993	GB16433	XM_001120157.1	FBgn0043799
AM09047	Age		1		2	0.587642	GB16468	XM_392018.3	FBgn0053156
AM09049	Age		1		2	-0.38761	GB16470	XM_001121734.1	FBgn0032701
AM09085	Age		1		2	0.76814	GB16506	XM_395725.3	FBgn0052473
AM09202	Age		1		2	-0.31714	GB16624		FBgn0014127
AM09302	Age		1		2	1.20624	GB16723	XM_393759.1	FBgn0024315
AM09719	Age		1		2	-0.32558	GB17144		FBgn0052685
AM09993	Age		1		2	0.434797	GB17421	XM_395004.3	FBgn0037756
AM10016	Age		1		2	0.858181	GB17444	XM_001121713.1	FBgn0038642
AM10101	Age		1		2	0.599247	GB17530	XM_395927.3	FBgn0017581
AM10127	Age		1		2	0.884986	GB17555	XM_393694.3	FBgn0036672
AM10128	Age		1		2	0.936693	GB17555	XM_393694.3	FBgn0036672
AM10271	Age		1		2	-0.44501	GB17698	XM_001123123.1	FBgn0025633
AM10356	Age		1		2	1.17546	GB17784		FBgn0034053
AM10394	Age		1		2	1.24593	GB17823	XM_001120460.1	FBgn0052263
AM10414	Age		1		2	-0.61522	GB17843	XM_395525.3	FBgn0037760
AM10722	Age		1		2	1.34863	GB18154	XM_001122094.1	FBgn0035600
AM10927	Age		1		2	1.52829	GB18363	NM_001040224.1	FBgn0034474
AM11051	Age		1		2	-0.36422	GB18489	XM_397519.3
AM11062	Age		1		2	0.817598	GB18500		FBgn0029846
AM11171	Age		1		2	-0.42249	GB18610	XR_015062.1	FBgn0028474
AM11227	Age		1		2	0.539772	GB18666		FBgn0026630
AM11274	Age		1		2	-0.41582	GB18713	XM_001121285.1	FBgn0029763
AM11372	Age		1		2	0.465049	GB18814	XM_391895.3	FBgn0003380
AM11451	Age		1		2	-0.43229	GB18894	XM_392072.3	FBgn0039558
AM11488	Age		1		2	0.965377	GB18931	XM_392697.3	FBgn0038072
AM11586	Age		1		2	0.615766	GB19031		FBgn0032209
AM11667	Age		1		2	1.42505	GB19113	XM_396849.3	FBgn0033304
AM11722	Age		1		2	0.339725	GB19168	XM_624263.2	FBgn0011764
AM11758	Age		1		2	-0.40019	GB19204	XM_396622.3	FBgn0040299
AM12005	Age		1		2	1.02022	GB30242	NM_001040221.1
AM12137	Age		1		2	0.494825	GB19584	XM_001122328.1	FBgn0034094
AM12248	Age		1		2	0.854848	GB19701	XM_392350.3	FBgn0001186
AM12375	Age		1		2	1.10332	GB19828
AM12464	Age		1		2	0.567056	GB19917		FBgn0052365
AM12501	Age		1		2	0.396446	GB19954	XM_001122715.1	FBgn0035449
AM12612	Age		1		2	-0.28042	GB30122	XM_393782.3	FBgn0040290
AM12694	Age		1		2	1.15537	GB20148	XM_392773.3	FBgn0037513
AM12714	Age		1		2	2.03703	GB30312		FBgn0003638
AM12738	Age		1		2	0.982655	GB30203		FBgn0052654
AM12840	Age		1		2	-0.78743		DB767869
AM12858R	Age		1		2	1.16372		NW_001253366.1
AM12874	Age		1		2	-0.71716	GB30268	XM_624659.2	FBgn0010226
AM12889R	Age		1		2	-0.84428
AM12901	Age		1		2	-0.6771
AM12901R	Age		1		2	-0.56215
AM00022	Tmt	C		N		-2.30957		AY626246 .1
AM00075	Tmt	C		N		0.784766		NW_001253520.1
AM00216	Tmt	C		N		0.95287	GB30272		FBgn0026396
AM00259	Tmt	C		N		0.950269	GB30447		FBgn0030715
AM00328	Tmt	C		N		-1.3751	GB30336	XM_001120676.1	FBgn0037069
AM00361	Tmt	C		N		0.987944	GB13473	NM_001011613.1	FBgn0035544
AM00408	Tmt	C		N		-0.40963		DB757406
AM00481	Tmt	C		N		0.754676		DB760672
AM00497	Tmt	C		N		-0.4371		DB734458
AM00510	Tmt	C		N		-0.41477		DB761397
AM00620	Tmt	C		N		-0.62149		DB734247
AM00622	Tmt	C		N		-0.41588		DB739479
AM00741R	Tmt	C		N		0.881781		DB743437
AM00769R	Tmt	C		N		0.821278		DB744385
AM00779R	Tmt	C		N		0.904358		DB735516
AM00802R	Tmt	C		N		0.768226		DB746132
AM00855R	Tmt	C		N		0.41771		DB774809
AM01045	Tmt	C		N		-0.70263		BI502856
AM01051	Tmt	C		N		0.573542		BI512266
AM01085	Tmt	C		N		-0.76361		BI503170
AM01094	Tmt	C		N		-0.61538		BI503288
AM01109	Tmt	C		N		-0.31526		BI503448
AM01112	Tmt	C		N		-0.46748
AM01130	Tmt	C		N		-0.69837		NW_001253328.1
AM01164	Tmt	C		N		0.698653		BI503971
AM01165	Tmt	C		N		-1.20192		BI503979
AM01175	Tmt	C		N		-0.38323		BI504069
AM01179	Tmt	C		N		0.637107		BI504138
AM01188	Tmt	C		N		-0.43312		BI508854
AM01193	Tmt	C		N		-0.61829		BI504314
AM01274	Tmt	C		N		-0.94643		BI505063
AM01310	Tmt	C		N		-0.62898		BI505376
AM01455	Tmt	C		N		-0.91862		BI506412
AM01491	Tmt	C		N		-0.44646		BI507155
AM01654	Tmt	C		N		-0.59542		BI505796
AM01699	Tmt	C		N		-0.70481		BI509374
AM01772	Tmt	C		N		0.479406		BI510054
AM01817	Tmt	C		N		-0.80852		BI510488
AM02001	Tmt	C		N		-0.52358		NW_001253102.1
AM02006	Tmt	C		N		-0.32946		BI502805
AM02018	Tmt	C		N		-0.42856		BI512358
AM02048	Tmt	C		N		-0.41233		NW_001253002.1
AM02160	Tmt	C		N		-0.55248		NW_001253513.1
AM02186	Tmt	C		N		-0.80525		BI513748
AM02315	Tmt	C		N		-0.96324		BI503582
AM02378	Tmt	C		N		-0.74859		BI515301
AM02380	Tmt	C		N		-0.56429		BI515310
AM02417	Tmt	C		N		0.742959		BI515522
AM02418	Tmt	C		N		-0.54006		BI505383
AM02468	Tmt	C		N		-0.48797		BI505543
AM02470	Tmt	C		N		0.664308
AM02508	Tmt	C		N		-0.3946		BI516215
AM02514	Tmt	C		N		-0.36289		BI516251
AM02555	Tmt	C		N		-0.58055		BI516648
AM02578	Tmt	C		N		-0.4232		BI516876
AM02585	Tmt	C		N		-0.4557		BI512249
AM02808	Tmt	C		N		-0.54086	GB10181	XM_623540.2	FBgn0030870
AM02813	Tmt	C		N		-0.43366	GB10186	XM_001123118.1	FBgn0003425
AM02937	Tmt	C		N		-0.40311	GB10307	XM_625245.2
AM03032	Tmt	C		N		-0.5377	GB30288	XM_001120373.1	FBgn0013953
AM03198	Tmt	C		N		-0.5261	GB10571		FBgn0030627
AM03300	Tmt	C		N		-1.40593	GB30202	XM_625244.2	FBgn0051496
AM03347	Tmt	C		N		0.93103	GB10722	XM_001123354.1
AM03471	Tmt	C		N		-0.7419	GB10846	XR_015007.1	FBgn0067864
AM03691	Tmt	C		N		-0.57039	GB11067		FBgn0033763
AM03809	Tmt	C		N		0.863447	GB11185	XM_001123229.1	FBgn0027588
AM03896	Tmt	C		N		0.855044	GB11273	XM_392686.2	FBgn0035154
AM04025	Tmt	C		N		-0.69324	GB11404	XM_001120829.1	FBgn0003744
AM04472	Tmt	C		N		-1.05208	GB11853	XM_001120492.1	FBgn0010113
AM04600	Tmt	C		N		-0.90655	GB11983	XM_393561.3	FBgn0012037
AM04825	Tmt	C		N		-0.45212	GB12205	XM_624354.2	FBgn0025682
AM04977	Tmt	C		N		-0.45491	GB12359	XM_624745.2	FBgn0025683
AM05172	Tmt	C		N		-0.46543	GB12557	XM_392258.3	FBgn0032876
AM05233	Tmt	C		N		-0.40722	GB12617	XM_392296.3	FBgn0033686
AM05373	Tmt	C		N		-0.40938	GB12758	XM_625084.2	FBgn0011224
AM05662	Tmt	C		N		-0.79173	GB13053		FBgn0043044
AM05666	Tmt	C		N		0.534109	GB13057	XM_392633.3	FBgn0035128
AM05756	Tmt	C		N		0.675664	GB13147
AM05793	Tmt	C		N		-0.93494	GB13184	XM_624451.2	FBgn0033763
AM05807	Tmt	C		N		2.01977	GB13199	XM_395069.2	FBgn0039464
AM06074	Tmt	C		N		-0.80777	GB13470	XM_001121568.1	FBgn0022770
AM06091	Tmt	C		N		0.755656	GB13488	XM_394764.3
AM06134	Tmt	C		N		-0.39854	GB13533	XM_001122795.1	FBgn0028622
AM06138	Tmt	C		N		-0.79668	GB13537	XM_001121536.1	FBgn0029967
AM06267	Tmt	C		N		-0.4317	GB13669		FBgn0030940
AM06379	Tmt	C		N		-0.38695	GB13780	XM_001121257.1	FBgn0030965
AM06580	Tmt	C		N		-0.59053	GB13982	XM_624587.2	FBgn0016013
AM06683	Tmt	C		N		-0.65027	GB14081	NM_001011568.1	FBgn0028428
AM07033	Tmt	C		N		0.928895	GB14435	XM_001120006.1	FBgn0011296
AM07086	Tmt	C		N		-0.62827	GB14488	XM_393828.2	FBgn0040207
AM07127	Tmt	C		N		-0.44938	GB14529	XM_392429.3	FBgn0003138
AM07179	Tmt	C		N		-0.47759	GB14582	XM_001121394.1	FBgn0001325
AM07184	Tmt	C		N		1.06262	GB14587
AM07217	Tmt	C		N		0.746871	GB14620	XM_001121026.1	FBgn0053866
AM07239	Tmt	C		N		-0.71075	GB14642	XM_623574.2	FBgn0003432
AM07425	Tmt	C		N		-0.35037	GB14830	XM_394328.3	FBgn0002973
AM07461	Tmt	C		N		0.733785	GB14867	NM_001011566.1	FBgn0028420
AM07656	Tmt	C		N		0.857091	GB15065	XM_001121018.1	FBgn0003321
AM07781	Tmt	C		N		-0.35089	GB15192	XM_393928.3	FBgn0032879
AM07849	Tmt	C		N		-0.62917	GB15260	XM_395087.3	FBgn0041723
AM07878	Tmt	C		N		-0.60945	GB15288	XM_624732.2	FBgn0052694
AM07891	Tmt	C		N		-0.57404	GB15301	XM_001121366.1	FBgn0005666
AM07902	Tmt	C		N		1.21185	GB15313	XM_001121893.1	FBgn0027358
AM07941	Tmt	C		N		-0.86186	GB15353	XM_624231.2	FBgn0034071
AM08079	Tmt	C		N		-1.38152	GB15494	XM_001120008.1
AM08259	Tmt	C		N		-0.47494	GB15676	XM_393164.3	FBgn0039594
AM08351	Tmt	C		N		-0.39119	GB15769	XM_397171.3	FBgn0053214
AM08382	Tmt	C		N		-0.59327	GB18467	XM_391827.3
AM08510	Tmt	C		N		-0.44536	GB15929		FBgn0026751
AM08593	Tmt	C		N		-0.73838	GB16012	XR_014871.1	FBgn0003244
AM08827	Tmt	C		N		0.58381	GB16247		FBgn0034239
AM08944	Tmt	C		N		-0.89146	GB16363	XM_392491.3	FBgn0036943
AM09059	Tmt	C		N		-0.5168	GB16480	XM_392448.3	FBgn0034999
AM09087	Tmt	C		N		0.951	GB16508	XM_396892.2	FBgn0003079
AM09092	Tmt	C		N		0.527865	GB16513		FBgn0027375
AM09125	Tmt	C		N		0.848165	GB16546	XM_395801.2	FBgn0036762
AM09183	Tmt	C		N		-0.40127	GB16605	XM_394280.2	FBgn0051536
AM09302	Tmt	C		N		-0.95371	GB16723	XM_393759.1	FBgn0024315
AM09398	Tmt	C		N		-0.60539	GB16820	XM_393873.3	FBgn0032779
AM09591	Tmt	C		N		-2.00091	GB17015	XM_396494.3	FBgn0040256
AM09939	Tmt	C		N		-0.62913	GB17366	XM_624339.2	FBgn0036316
AM09965	Tmt	C		N		-0.47999	GB17392	XM_001122889.1	FBgn0022708
AM10040	Tmt	C		N		-0.99187	GB17469		FBgn0013733
AM10057	Tmt	C		N		-0.42129	GB17486	XM_001121583.1	FBgn0035454
AM10122	Tmt	C		N		-0.55809	GB17551
AM10127	Tmt	C		N		-0.8768	GB17555	XM_393694.3	FBgn0036672
AM10423	Tmt	C		N		-0.63469	GB17852	XM_001121565.1	FBgn0037977
AM10504	Tmt	C		N		-0.70363	GB17931	XM_623663.2	FBgn0034145
AM10600	Tmt	C		N		-0.39045	GB18027	XM_392730.3	FBgn0034412
AM10686	Tmt	C		N		-0.60246	GB18118	NM_001011568.1	FBgn0028428
AM10781	Tmt	C		N		-0.57369	GB18215	XM_001120662.1	FBgn0000560
AM10782	Tmt	C		N		-0.7348	GB18216
AM10806	Tmt	C		N		-0.60289	GB30102	XM_393273.3	FBgn0000114
AM11372	Tmt	C		N		-0.52794	GB18814	XM_391895.3	FBgn0003380
AM11426	Tmt	C		N		-0.5871	GB18869	XM_396348.3	FBgn0038063
AM11573	Tmt	C		N		-0.58799	GB19017	NM_001011608.1	FBgn0032381
AM11716	Tmt	C		N		-0.4538	GB19162	XM_001122623.1	FBgn0038854
AM11770	Tmt	C		N		0.895011	GB19216		FBgn0039896
AM11776	Tmt	C		N		-0.80438	GB19222		FBgn0051344
AM11923	Tmt	C		N		-0.51472	GB19370	XM_394596.3	FBgn0025571
AM12092	Tmt	C		N		0.96018	GB19540
AM12280	Tmt	C		N		-0.7597	GB19733	XM_001120533.1	FBgn0035959
AM12373	Tmt	C		N		-0.3616	GB19826	XM_394049.3	FBgn0036053
AM12388	Tmt	C		N		-0.90439	GB19841	XM_623556.2	FBgn0032130
AM12518	Tmt	C		N		0.818909	GB19971		FBgn0004618
AM12575	Tmt	C		N		6.89617	GB20028	XM_001122316.1
AM12690	Tmt	C		N		0.882742	GB20143	XM_001122460.1	FBgn0002022
AM12756	Tmt	C		N		0.690196	GB30320		FBgn0045495
AM12864R	Tmt	C		N		-0.77391		BI946433
AM12903	Tmt	C		N		-0.58524	GB30125	XM_393410.3	FBgn0026439
AM00022	Tmt*Age	C	1	N	1	-2.57466		AY626246 .1
AM00092	Tmt*Age	C	1	N	1	-1.33672	GB30195	XM_397297.3	FBgn0029876
AM00312	Tmt*Age	C	1	N	1	1.07609	GB30282		FBgn0030715
AM00328	Tmt*Age	C	1	N	1	-2.41391	GB30336	XM_001120676.1	FBgn0037069
AM00333	Tmt*Age	C	1	N	1	-1.79846	GB16692	XM_396566.3	FBgn0039805
AM00371R	Tmt*Age	C	1	N	1	0.981062		DB728885
AM00408	Tmt*Age	C	1	N	1	-0.535		DB757406
AM00423	Tmt*Age	C	1	N	1	-1.20025		DB731289
AM00425R	Tmt*Age	C	1	N	1	0.899501		DB731363
AM00470R	Tmt*Age	C	1	N	1	0.797139		DB733362
AM00546	Tmt*Age	C	1	N	1	-0.51145		DB757627
AM00574	Tmt*Age	C	1	N	1	1.41306		DB737261
AM00588	Tmt*Age	C	1	N	1	-0.56196		DB737811
AM00619	Tmt*Age	C	1	N	1	-0.71431		DB766343
AM00620	Tmt*Age	C	1	N	1	-0.89897		DB734247
AM00652	Tmt*Age	C	1	N	1	0.932542		DB774487
AM00678	Tmt*Age	C	1	N	1	0.946565		XM_001122088.1
AM00766	Tmt*Age	C	1	N	1	-0.91091		DB771173
AM00770	Tmt*Age	C	1	N	1	0.709803		DB771328
AM00802R	Tmt*Age	C	1	N	1	1.44678		DB746132
AM00838	Tmt*Age	C	1	N	1	-0.80536	GB19666	XM_001122549.1	FBgn0039897
AM00847	Tmt*Age	C	1	N	1	1.15048		DB774569
AM00855R	Tmt*Age	C	1	N	1	1.04574		DB774809
AM00923	Tmt*Age	C	1	N	1	-0.68914		DB777389
AM00997R	Tmt*Age	C	1	N	1	0.97373		DB753883
AM00999	Tmt*Age	C	1	N	1	0.924722		DB736989
AM01028	Tmt*Age	C	1	N	1	0.787581		BI502716
AM01106	Tmt*Age	C	1	N	1	-0.49064		BI503410
AM01130	Tmt*Age	C	1	N	1	-0.62887		NW_001253328.1
AM01165	Tmt*Age	C	1	N	1	-1.57585		BI503979
AM01175	Tmt*Age	C	1	N	1	-0.59052		BI504069
AM01181	Tmt*Age	C	1	N	1	0.925737		NW_001252976.1
AM01274	Tmt*Age	C	1	N	1	-1.13884		BI505063
AM01310	Tmt*Age	C	1	N	1	-0.67864		BI505376
AM01327	Tmt*Age	C	1	N	1	-0.55534		BI505489
AM01351	Tmt*Age	C	1	N	1	-1.04143		BI505804
AM01373	Tmt*Age	C	1	N	1	-0.53828		BI506008
AM01393	Tmt*Age	C	1	N	1	-0.70759		BI506139
AM01401	Tmt*Age	C	1	N	1	0.617476		NW_001253276.1
AM01402	Tmt*Age	C	1	N	1	-0.93293		BI506246
AM01525	Tmt*Age	C	1	N	1	-0.97389		BI507616
AM01536	Tmt*Age	C	1	N	1	-0.888		BI505552
AM01566	Tmt*Age	C	1	N	1	-0.54041		BI507976
AM01586	Tmt*Age	C	1	N	1	-1.10255		BI508166
AM01637	Tmt*Age	C	1	N	1	-0.70232		BI508724
AM01638	Tmt*Age	C	1	N	1	0.646879		BI508732
AM01655	Tmt*Age	C	1	N	1	-0.41745		NW_001253146.1
AM01699	Tmt*Age	C	1	N	1	-0.75312		BI509374
AM01741	Tmt*Age	C	1	N	1	-0.50948		NM_001040230.1
AM01772	Tmt*Age	C	1	N	1	0.804163		BI510054
AM01818	Tmt*Age	C	1	N	1	-0.68435		BI510497
AM01824	Tmt*Age	C	1	N	1	-0.73678		BI510541
AM01885	Tmt*Age	C	1	N	1	-0.38986		BI503003
AM01892	Tmt*Age	C	1	N	1	0.921172		XM_624561.2
AM01909	Tmt*Age	C	1	N	1	1.30372		XM_624179.2	FBgn0000077
AM02001	Tmt*Age	C	1	N	1	-0.58745		NW_001253102.1
AM02006	Tmt*Age	C	1	N	1	-0.57275		BI502805
AM02036	Tmt*Age	C	1	N	1	1.20861		BI512500
AM02048	Tmt*Age	C	1	N	1	-0.46207		NW_001253002.1
AM02102	Tmt*Age	C	1	N	1	-0.67549		NW_001253124.1
AM02145	Tmt*Age	C	1	N	1	-0.42859		BI513472
AM02313	Tmt*Age	C	1	N	1	-0.57794		BI503158
AM02348	Tmt*Age	C	1	N	1	-2.03299		BI515085
AM02366	Tmt*Age	C	1	N	1	-0.60402		BI515207
AM02389	Tmt*Age	C	1	N	1	1.14709		XM_001120203.1	FBgn0031534
AM02418	Tmt*Age	C	1	N	1	-0.59876		BI505383
AM02439	Tmt*Age	C	1	N	1	-0.91323		NW_001253426.1
AM02451	Tmt*Age	C	1	N	1	-0.42263		BI515826
AM02468	Tmt*Age	C	1	N	1	-0.68019		BI505543
AM02470	Tmt*Age	C	1	N	1	1.12756
AM02514	Tmt*Age	C	1	N	1	-0.63919		BI516251
AM02574	Tmt*Age	C	1	N	1	-1.50505		BI510762
AM02578	Tmt*Age	C	1	N	1	-0.53497		BI516876
AM02595	Tmt*Age	C	1	N	1	1.03274		NW_001253238.1
AM02625	Tmt*Age	C	1	N	1	-0.68085		DQ811780
AM02647	Tmt*Age	C	1	N	1	0.942503	GB10018	XM_393500.3	FBgn0020907
AM02697	Tmt*Age	C	1	N	1	-0.85097	GB10069	XM_001120078.1	FBgn0022073
AM02808	Tmt*Age	C	1	N	1	-0.77077	GB10181	XM_623540.2	FBgn0030870
AM02813	Tmt*Age	C	1	N	1	-0.69907	GB10186	XM_001123118.1	FBgn0003425
AM02841	Tmt*Age	C	1	N	1	-0.61638	GB10214	XM_395837.3	FBgn0030343
AM02871	Tmt*Age	C	1	N	1	-0.53834	GB10244	XM_393580.3	FBgn0028528
AM02899	Tmt*Age	C	1	N	1	-0.80321	GB30104	XM_001122389.1	FBgn0035917
AM02907	Tmt*Age	C	1	N	1	-0.99423	GB30512	XM_623043.2	FBgn0003721
AM03159	Tmt*Age	C	1	N	1	-0.61558	GB10532	XM_393215.3	FBgn0035357
AM03189	Tmt*Age	C	1	N	1	0.471474	GB10562	XM_624025.1	FBgn0037370
AM03203	Tmt*Age	C	1	N	1	-1.06216	GB10576	XM_392361.3	FBgn0053519
AM03300	Tmt*Age	C	1	N	1	-2.5683	GB30202	XM_625244.2	FBgn0051496
AM03348	Tmt*Age	C	1	N	1	0.60274	GB10723	XM_001122041.1	FBgn0034314
AM03362	Tmt*Age	C	1	N	1	-1.74214	GB10737	XM_001122872.1	FBgn0036870
AM03471	Tmt*Age	C	1	N	1	-1.25031	GB10846	XR_015007.1	FBgn0067864
AM03587	Tmt*Age	C	1	N	1	0.69923	GB10964	XM_394893.2	FBgn0039747
AM03675	Tmt*Age	C	1	N	1	-1.77463	GB11051		FBgn0037773
AM03691	Tmt*Age	C	1	N	1	-0.71569	GB11067		FBgn0033763
AM03790	Tmt*Age	C	1	N	1	-0.54051	GB11166	XM_396618.3	FBgn0036299
AM03896	Tmt*Age	C	1	N	1	0.952766	GB11273	XM_392686.2	FBgn0035154
AM03921	Tmt*Age	C	1	N	1	-0.72416	GB11298		FBgn0032213
AM04102	Tmt*Age	C	1	N	1	-0.5586	GB11481		FBgn0027499
AM04386	Tmt*Age	C	1	N	1	-0.6997	GB11767	XM_394372.3	FBgn0035103
AM04403	Tmt*Age	C	1	N	1	-0.75976	GB11784		FBgn0013988
AM04481	Tmt*Age	C	1	N	1	-1.04528	GB11862	XM_001120733.1	FBgn0032400
AM04856	Tmt*Age	C	1	N	1	-0.9751	GB12236
AM05152	Tmt*Age	C	1	N	1	-0.99018	GB12536	XM_001123305.1	FBgn0038181
AM05394	Tmt*Age	C	1	N	1	-0.82435	GB12779	XM_394467.1	FBgn0027936
AM05516	Tmt*Age	C	1	N	1	-0.79674	GB12903
AM05756	Tmt*Age	C	1	N	1	0.982768	GB13147
AM05934	Tmt*Age	C	1	N	1	-1.10096	GB13330	XM_001122158.1	FBgn0038818
AM06033	Tmt*Age	C	1	N	1	-0.66945	GB13429	XR_014911.1	FBgn0022787
AM06074	Tmt*Age	C	1	N	1	-0.96984	GB13470	XM_001121568.1	FBgn0022770
AM06091	Tmt*Age	C	1	N	1	0.723737	GB13488	XM_394764.3
AM06122	Tmt*Age	C	1	N	1	-0.67653	GB13520	XM_394485.3	FBgn0000250
AM06134	Tmt*Age	C	1	N	1	-0.61595	GB13533	XM_001122795.1	FBgn0028622
AM06325	Tmt*Age	C	1	N	1	-0.57788	GB13727	XM_623802.2	FBgn0030894
AM06379	Tmt*Age	C	1	N	1	-0.49077	GB13780	XM_001121257.1	FBgn0030965
AM06494	Tmt*Age	C	1	N	1	0.523821	GB13896	XM_395977.1	FBgn0036534
AM06502	Tmt*Age	C	1	N	1	0.661521	GB13904		FBgn0031707
AM06519	Tmt*Age	C	1	N	1	-0.58666	GB13921	XM_001120768.1	FBgn0053970
AM06580	Tmt*Age	C	1	N	1	-1.06636	GB13982	XM_624587.2	FBgn0016013
AM06683	Tmt*Age	C	1	N	1	-0.86302	GB14081	NM_001011568.1	FBgn0028428
AM06782	Tmt*Age	C	1	N	1	-0.6283	GB14183	XM_396089.3	FBgn0020503
AM06794	Tmt*Age	C	1	N	1	-0.53466	GB14195	XM_625052.2	FBgn0039227
AM07017	Tmt*Age	C	1	N	1	-0.83087	GB14419	XM_001122599.1	FBgn0041181
AM07033	Tmt*Age	C	1	N	1	1.05692	GB14435	XM_001120006.1	FBgn0011296
AM07144	Tmt*Age	C	1	N	1	0.822122	GB14545	XM_001121421.1	FBgn0039702
AM07183	Tmt*Age	C	1	N	1	-0.76459	GB14586	XM_396640.3	FBgn0033441
AM07184	Tmt*Age	C	1	N	1	1.80839	GB14587
AM07217	Tmt*Age	C	1	N	1	1.09665	GB14620	XM_001121026.1	FBgn0053866
AM07239	Tmt*Age	C	1	N	1	-0.85568	GB14642	XM_623574.2	FBgn0003432
AM07605	Tmt*Age	C	1	N	1	-0.43875	GB15014	XM_394943.3	FBgn0031527
AM07656	Tmt*Age	C	1	N	1	1.31968	GB15065	XM_001121018.1	FBgn0003321
AM07750	Tmt*Age	C	1	N	1	0.496531	GB15160	XM_624975.2	FBgn0027053
AM07878	Tmt*Age	C	1	N	1	-0.7525	GB15288	XM_624732.2	FBgn0052694
AM07891	Tmt*Age	C	1	N	1	-0.78099	GB15301	XM_001121366.1	FBgn0005666
AM07902	Tmt*Age	C	1	N	1	1.88868	GB15313	XM_001121893.1	FBgn0027358
AM08042	Tmt*Age	C	1	N	1	-0.56147	GB15455	XM_001122982.1	FBgn0035900
AM08060	Tmt*Age	C	1	N	1	-0.57636	GB15474	XM_001121873.1
AM08079	Tmt*Age	C	1	N	1	-2.28802	GB15494	XM_001120008.1
AM08227	Tmt*Age	C	1	N	1	-1.74146	GB15643	XM_391982.3	FBgn0033288
AM08242	Tmt*Age	C	1	N	1	-0.40047	GB15659	XM_392772.3	FBgn0021818
AM08259	Tmt*Age	C	1	N	1	-0.66868	GB15676	XM_393164.3	FBgn0039594
AM08351	Tmt*Age	C	1	N	1	-0.45657	GB15769	XM_397171.3	FBgn0053214
AM08381	Tmt*Age	C	1	N	1	-0.52877	GB15799	XM_624142.2	FBgn0025712
AM08648	Tmt*Age	C	1	N	1	-0.51236	GB16067	XM_391852.3	FBgn0036058
AM08735	Tmt*Age	C	1	N	1	-0.60749	GB16156	XM_395727.3	FBgn0034261
AM08784	Tmt*Age	C	1	N	1	-0.73395	GB16207	XM_624957.2	FBgn0038532
AM08867	Tmt*Age	C	1	N	1	-0.68337	GB16287	XM_391993.2	FBgn0028573
AM09059	Tmt*Age	C	1	N	1	-0.45593	GB16480	XM_392448.3	FBgn0034999
AM09087	Tmt*Age	C	1	N	1	1.36227	GB16508	XM_396892.2	FBgn0003079
AM09092	Tmt*Age	C	1	N	1	0.925215	GB16513		FBgn0027375
AM09183	Tmt*Age	C	1	N	1	-0.61688	GB16605	XM_394280.2	FBgn0051536
AM09245	Tmt*Age	C	1	N	1	-0.59181	GB30358	NM_001014992.1	FBgn0030471
AM09265	Tmt*Age	C	1	N	1	-1.58954	GB16686
AM09277	Tmt*Age	C	1	N	1	-0.6367	GB30317	XM_625054.1	FBgn0015032
AM09445	Tmt*Age	C	1	N	1	-0.50887	GB16868	XR_014904.1	FBgn0035253
AM09591	Tmt*Age	C	1	N	1	-2.32444	GB17015	XM_396494.3	FBgn0040256
AM09605	Tmt*Age	C	1	N	1	0.499373	GB17029
AM09639	Tmt*Age	C	1	N	1	0.830378	GB17063	XM_001123131.1
AM09730	Tmt*Age	C	1	N	1	-0.77182	GB17155	XM_001120149.1	FBgn0037465
AM09939	Tmt*Age	C	1	N	1	-0.83788	GB17366	XM_624339.2	FBgn0036316
AM10016	Tmt*Age	C	1	N	1	-0.71704	GB17444	XM_001121713.1	FBgn0038642
AM10057	Tmt*Age	C	1	N	1	-0.71623	GB17486	XM_001121583.1	FBgn0035454
AM10101	Tmt*Age	C	1	N	1	-0.87273	GB17530	XM_395927.3	FBgn0017581
AM10122	Tmt*Age	C	1	N	1	-0.90953	GB17551
AM10162	Tmt*Age	C	1	N	1	-0.62293	GB17591	XM_624946.2	FBgn0003277
AM10206	Tmt*Age	C	1	N	1	-0.39409	GB17632		FBgn0037680
AM10356	Tmt*Age	C	1	N	1	-1.76952	GB17784		FBgn0034053
AM10371	Tmt*Age	C	1	N	1	-1.08232	GB17799
AM10402	Tmt*Age	C	1	N	1	1.50456	GB17831	XM_623424.2	FBgn0000473
AM10423	Tmt*Age	C	1	N	1	-0.84055	GB17852	XM_001121565.1	FBgn0037977
AM10504	Tmt*Age	C	1	N	1	-1.01896	GB17931	XM_623663.2	FBgn0034145
AM10554	Tmt*Age	C	1	N	1	-0.88482	GB30569
AM10650	Tmt*Age	C	1	N	1	-1.0817	GB18079		FBgn0052352
AM10686	Tmt*Age	C	1	N	1	-0.7976	GB18118	NM_001011568.1	FBgn0028428
AM10730	Tmt*Age	C	1	N	1	-0.51303	GB18162	XM_393475.3	FBgn0030731
AM10731	Tmt*Age	C	1	N	1	0.931946	GB18163	XM_001122718.1
AM10747	Tmt*Age	C	1	N	1	-0.35577	GB18180	XM_392166.3	FBgn0034310
AM10781	Tmt*Age	C	1	N	1	-0.7911	GB18215	XM_001120662.1	FBgn0000560
AM10782	Tmt*Age	C	1	N	1	-0.589	GB18216
AM11227	Tmt*Age	C	1	N	1	1.09191	GB18666		FBgn0026630
AM11304	Tmt*Age	C	1	N	1	-0.92238	GB30317	XM_625054.1	FBgn0015032
AM11372	Tmt*Age	C	1	N	1	-0.48097	GB18814	XM_391895.3	FBgn0003380
AM11573	Tmt*Age	C	1	N	1	-0.74709	GB19017	NM_001011608.1	FBgn0032381
AM11700	Tmt*Age	C	1	N	1	0.893276	GB19146	XM_001122247.1
AM11770	Tmt*Age	C	1	N	1	1.38071	GB19216		FBgn0039896
AM11863	Tmt*Age	C	1	N	1	-0.73624	GB19310	XM_001121446.1	FBgn0034286
AM11917	Tmt*Age	C	1	N	1	-0.53373	GB19364	XM_395989.1	FBgn0001276
AM11923	Tmt*Age	C	1	N	1	-0.75731	GB19370	XM_394596.3	FBgn0025571
AM12010	Tmt*Age	C	1	N	1	1.04631	GB19459	XM_395538.3	FBgn0035194
AM12053	Tmt*Age	C	1	N	1	-1.13118	GB19501	XM_392078.3	FBgn0038774
AM12055	Tmt*Age	C	1	N	1	-0.873	GB19503	XM_623127.2	FBgn0001219
AM12109	Tmt*Age	C	1	N	1	1.00139	GB19557		FBgn0033194
AM12260	Tmt*Age	C	1	N	1	-0.84952	GB19713	XM_393579.3	FBgn0032156
AM12280	Tmt*Age	C	1	N	1	-0.94893	GB19733	XM_001120533.1	FBgn0035959
AM12373	Tmt*Age	C	1	N	1	-0.45581	GB19826	XM_394049.3	FBgn0036053
AM12375	Tmt*Age	C	1	N	1	-0.76534	GB19828
AM12388	Tmt*Age	C	1	N	1	-1.24285	GB19841	XM_623556.2	FBgn0032130
AM12399	Tmt*Age	C	1	N	1	1.00075	GB19852	XM_394923.3	FBgn0036210
AM12542	Tmt*Age	C	1	N	1	-0.95917	GB19995	XM_395659.3	FBgn0011296
AM12756	Tmt*Age	C	1	N	1	0.61614	GB30320		FBgn0045495
AM12770	Tmt*Age	C	1	N	1	0.626504	GB30314	XM_396748.3	FBgn0032006
AM12796	Tmt*Age	C	1	N	1	-0.62935	GB13527	XM_395084.3	FBgn0004842
AM12832R	Tmt*Age	C	1	N	1	1.39632
AM12858R	Tmt*Age	C	1	N	1	1.83255		NW_001253366.1
AM00067	Tmt*Age	C	1	C	2	1.38176	GB30299	XM_393642.3	FBgn0028388
AM00098	Tmt*Age	C	1	C	2	0.383637	GB30207	XM_001122079.1	FBgn0005636
AM00241	Tmt*Age	C	1	C	2	-0.80334	GB30216		FBgn0030715
AM00476	Tmt*Age	C	1	C	2	-0.6923		DB733840
AM00579	Tmt*Age	C	1	C	2	-0.91599		DB764649
AM00588	Tmt*Age	C	1	C	2	-0.80638		DB737811
AM00622	Tmt*Age	C	1	C	2	0.60702		DB739479
AM00698	Tmt*Age	C	1	C	2	0.895134		XM_001120040.1	FBgn0036889
AM00733	Tmt*Age	C	1	C	2	1.12079		DB742968
AM00774	Tmt*Age	C	1	C	2	-0.77028		DB771939
AM00802R	Tmt*Age	C	1	C	2	0.736619		DB746132
AM00952	Tmt*Age	C	1	C	2	0.877272		DB779272
AM00978	Tmt*Age	C	1	C	2	-0.66691		DB779882
AM00999	Tmt*Age	C	1	C	2	0.841886		DB736989
AM01017	Tmt*Age	C	1	C	2	1.22718		XM_001121572.1	FBgn0003432
AM01087	Tmt*Age	C	1	C	2	-0.62013		XM_394587.3
AM01106	Tmt*Age	C	1	C	2	-0.59096		BI503410
AM01109	Tmt*Age	C	1	C	2	-0.42465		BI503448
AM01146	Tmt*Age	C	1	C	2	-1.05657		BI503800
AM01148	Tmt*Age	C	1	C	2	1.66503		BI503820
AM01161	Tmt*Age	C	1	C	2	-0.634		BI503953
AM01233	Tmt*Age	C	1	C	2	0.866066		XM_623529.2
AM01291	Tmt*Age	C	1	C	2	-0.55835		NW_001262098.1
AM01391	Tmt*Age	C	1	C	2	-0.45119		NW_001253185.1
AM01455	Tmt*Age	C	1	C	2	0.96584		BI506412
AM01496	Tmt*Age	C	1	C	2	-0.6856		BI507202
AM01525	Tmt*Age	C	1	C	2	-0.59749		BI507616
AM01528	Tmt*Age	C	1	C	2	-0.69011		BI507642
AM01582	Tmt*Age	C	1	C	2	-0.70959		BI508098
AM01617	Tmt*Age	C	1	C	2	0.550618		BI508477
AM01671	Tmt*Age	C	1	C	2	-0.69743		BI508792
AM01673	Tmt*Age	C	1	C	2	-0.89891		BI509148
AM01700	Tmt*Age	C	1	C	2	-0.63387		BI509383
AM01721	Tmt*Age	C	1	C	2	-0.46604		BI509581
AM01783	Tmt*Age	C	1	C	2	-0.64211		BI510162
AM01786	Tmt*Age	C	1	C	2	-1.02583		BI510171
AM01833	Tmt*Age	C	1	C	2	-0.46612		BI510642
AM01868	Tmt*Age	C	1	C	2	-0.58353		BI511022
AM01875	Tmt*Age	C	1	C	2	-0.72606		NW_001253412.1
AM01906	Tmt*Age	C	1	C	2	-0.4008		BI511418
AM02006	Tmt*Age	C	1	C	2	-0.44502		BI502805
AM02035	Tmt*Age	C	1	C	2	-0.67416		BI515934
AM02048	Tmt*Age	C	1	C	2	-0.40567		NW_001253002.1
AM02069	Tmt*Age	C	1	C	2	-0.68648		BI504237
AM02102	Tmt*Age	C	1	C	2	-0.77376		NW_001253124.1
AM02219	Tmt*Age	C	1	C	2	1.33509		BI513901
AM02348	Tmt*Age	C	1	C	2	-3.16866		BI515085
AM02446	Tmt*Age	C	1	C	2	-0.7408		BI515001
AM02451	Tmt*Age	C	1	C	2	-0.68048		BI515826
AM02491	Tmt*Age	C	1	C	2	-0.88108		BI516071
AM02510	Tmt*Age	C	1	C	2	-0.49607		BI511118
AM02561	Tmt*Age	C	1	C	2	-0.99735		BI510482
AM02578	Tmt*Age	C	1	C	2	-0.45821		BI516876
AM02586	Tmt*Age	C	1	C	2	-0.59806		NW_001253267.1
AM02646	Tmt*Age	C	1	C	2	-0.36953	GB10017	XM_001120307.1	FBgn0028433
AM02834	Tmt*Age	C	1	C	2	0.696533	GB10207	XM_392642.2	FBgn0037674
AM02849	Tmt*Age	C	1	C	2	-1.31245	GB10222	XM_001120454.1	FBgn0051954
AM02935	Tmt*Age	C	1	C	2	-0.30492	GB10305	XM_393776.3	FBgn0036000
AM03010	Tmt*Age	C	1	C	2	1.02467	GB10381	XM_395791.2	FBgn0029996
AM03185	Tmt*Age	C	1	C	2	0.509067	GB10558		FBgn0029780
AM03257	Tmt*Age	C	1	C	2	-0.27837	GB10631	XM_624737.1	FBgn0039269
AM03414	Tmt*Age	C	1	C	2	-0.45418	GB10789	XM_397348.3	FBgn0027080
AM03623	Tmt*Age	C	1	C	2	-0.45174	GB10999	XM_392117.3	FBgn0034537
AM03651	Tmt*Age	C	1	C	2	1.14546	GB11027	XM_001120068.1	FBgn0033304
AM03671	Tmt*Age	C	1	C	2	-0.50462	GB11047	XM_396966.3	FBgn0038927
AM03685	Tmt*Age	C	1	C	2	-0.54725	GB11061	XM_397089.3	FBgn0051133
AM03705	Tmt*Age	C	1	C	2	0.796749	GB11081		FBgn0039201
AM03750	Tmt*Age	C	1	C	2	1.04231	GB11126	XM_001123278.1	FBgn0032116
AM03790	Tmt*Age	C	1	C	2	-0.64303	GB11166	XM_396618.3	FBgn0036299
AM03929	Tmt*Age	C	1	C	2	0.781965	GB11306	XM_393681.2	FBgn0030940
AM03930	Tmt*Age	C	1	C	2	0.667387	GB11307		FBgn0033195
AM03969	Tmt*Age	C	1	C	2	-0.64847	GB11348	XM_397244.3	FBgn0023184
AM04002	Tmt*Age	C	1	C	2	-0.54036	GB11379	XM_396855.2	FBgn0027506
AM04093	Tmt*Age	C	1	C	2	-0.44537	GB30531	XM_624439.2	FBgn0053180
AM04128	Tmt*Age	C	1	C	2	0.508552	GB11508	XM_393193.3	FBgn0034788
AM04142	Tmt*Age	C	1	C	2	0.775859	GB11522	XM_394384.3	FBgn0015777
AM04177	Tmt*Age	C	1	C	2	-0.52991	GB11557	XM_001122537.1	FBgn0040075
AM04194	Tmt*Age	C	1	C	2	-0.63664	GB11574	XM_623330.2	FBgn0035162
AM04317	Tmt*Age	C	1	C	2	-0.52176	GB11697	XM_623585.2	FBgn0034433
AM04746	Tmt*Age	C	1	C	2	0.758317	GB12125	XM_392498.3	FBgn0037818
AM04779	Tmt*Age	C	1	C	2	1.61341	GB12158	XM_001121093.1	FBgn0020503
AM04900	Tmt*Age	C	1	C	2	0.778141	GB12281	XM_624155.2	FBgn0035165
AM04933	Tmt*Age	C	1	C	2	0.611865	GB12314	XM_623950.2	FBgn0051534
AM05057	Tmt*Age	C	1	C	2	-0.56886	GB12440	XM_001122616.1	FBgn0003691
AM05149	Tmt*Age	C	1	C	2	0.969604	GB12533	XM_625195.2	FBgn0029504
AM05183	Tmt*Age	C	1	C	2	0.745484	GB12567	XM_624222.2	FBgn0027348
AM05315	Tmt*Age	C	1	C	2	1.92798	GB12700	XM_001121111.1	FBgn0061209
AM05331	Tmt*Age	C	1	C	2	1.52015	GB12716	XM_001123230.1	FBgn0034128
AM05415	Tmt*Age	C	1	C	2	-1.15548	GB12800	XM_393129.3	FBgn0039774
AM05461	Tmt*Age	C	1	C	2	-0.60302	GB12847	XM_001121712.1	FBgn0051120
AM05803	Tmt*Age	C	1	C	2	1.05961	GB13195	XM_392398.3	FBgn0037063
AM05805	Tmt*Age	C	1	C	2	0.640402	GB13197		FBgn0038501
AM05874	Tmt*Age	C	1	C	2	0.882565	GB13267
AM05936	Tmt*Age	C	1	C	2	0.705305	GB13332	XM_395159.2	FBgn0037683
AM06029	Tmt*Age	C	1	C	2	0.845504	GB13425	XM_393936.3	FBgn0031745
AM06032	Tmt*Age	C	1	C	2	-0.48167	GB13428		FBgn0024993
AM06115	Tmt*Age	C	1	C	2	-1.68938	GB13513	XM_001123010.1	FBgn0038737
AM06178	Tmt*Age	C	1	C	2	-0.89554	GB13577	XM_392075.3	FBgn0026086
AM06357	Tmt*Age	C	1	C	2	0.601135	GB13758	XR_015004.1	FBgn0039109
AM06391	Tmt*Age	C	1	C	2	0.873201	GB13792	XM_624751.2	FBgn0004797
AM06494	Tmt*Age	C	1	C	2	0.519773	GB13896	XM_395977.1	FBgn0036534
AM06530	Tmt*Age	C	1	C	2	-0.51676	GB13932	XM_392374.3	FBgn0041171
AM06535	Tmt*Age	C	1	C	2	-0.87067	GB13937	XM_001122334.1	FBgn0001122
AM06860	Tmt*Age	C	1	C	2	1.04415	GB14261	XM_001120220.1	FBgn0031381
AM06956	Tmt*Age	C	1	C	2	1.26445	GB14358	XM_001121829.1	FBgn0030503
AM07061	Tmt*Age	C	1	C	2	0.473739	GB14463		FBgn0030676
AM07066	Tmt*Age	C	1	C	2	0.88285	GB14468	XM_001121084.1	FBgn0039668
AM07135	Tmt*Age	C	1	C	2	-0.47844	GB30142	XM_391932.3	FBgn0053520
AM07141	Tmt*Age	C	1	C	2	0.878213	GB14542	XM_624528.2	FBgn0015872
AM07184	Tmt*Age	C	1	C	2	1.09789	GB14587
AM07265	Tmt*Age	C	1	C	2	0.290965	GB14668	XM_001121865.1	FBgn0030654
AM07337	Tmt*Age	C	1	C	2	1.06042	GB14740	XM_625249.2	FBgn0032638
AM07505	Tmt*Age	C	1	C	2	1.66934	GB14913	XM_623592.1	FBgn0033304
AM07609	Tmt*Age	C	1	C	2	-0.93804	GB15018	XM_001120243.1	FBgn0029167
AM07717	Tmt*Age	C	1	C	2	0.495647	GB30088	XM_394902.3	FBgn0039045
AM07725	Tmt*Age	C	1	C	2	-0.75404	GB15135		FBgn0051439
AM07781	Tmt*Age	C	1	C	2	0.489691	GB15192	XM_393928.3	FBgn0032879
AM07812	Tmt*Age	C	1	C	2	-0.51579	GB15223	XM_001122841.1
AM07942	Tmt*Age	C	1	C	2	-0.93607	GB15354	XM_001121287.1	FBgn0036816
AM07959	Tmt*Age	C	1	C	2	-1.32281	GB15371	XM_001121036.1	FBgn0035976
AM07977	Tmt*Age	C	1	C	2	-1.00767	GB15389	XM_001121043.1	FBgn0034885
AM07982	Tmt*Age	C	1	C	2	0.70466	GB15394	XM_001121809.1	FBgn0032189
AM08039	Tmt*Age	C	1	C	2	-0.97963	GB15452	XM_001121505.1	FBgn0050269
AM08347	Tmt*Age	C	1	C	2	1.66768	GB15765		FBgn0053472
AM08474	Tmt*Age	C	1	C	2	0.626214	GB15893	XM_001120877.1	FBgn0026192
AM08495	Tmt*Age	C	1	C	2	-0.37943	GB15914	XM_623202.2	FBgn0033882
AM08553	Tmt*Age	C	1	C	2	1.03938	GB15972	XM_391863.3	FBgn0020391
AM08645	Tmt*Age	C	1	C	2	0.739554	GB16064	XM_001121422.1	FBgn0032305
AM08700	Tmt*Age	C	1	C	2	-0.54604	GB16120	XM_623726.1	FBgn0040237
AM08705	Tmt*Age	C	1	C	2	-0.447	GB16125	XM_623949.2	FBgn0013988
AM08722	Tmt*Age	C	1	C	2	-0.42348	GB16143	XM_624108.2	FBgn0032961
AM08862	Tmt*Age	C	1	C	2	-0.57172	GB16282	XM_392912.3	FBgn0026567
AM08989	Tmt*Age	C	1	C	2	-1.30154	GB16408	XM_392523.3	FBgn0033765
AM09012	Tmt*Age	C	1	C	2	-0.77336	GB16433	XM_001120157.1	FBgn0043799
AM09014	Tmt*Age	C	1	C	2	0.509601	GB16435	XM_395889.3	FBgn0033010
AM09085	Tmt*Age	C	1	C	2	1.08469	GB16506	XM_395725.3	FBgn0052473
AM09245	Tmt*Age	C	1	C	2	-0.7031	GB30358	NM_001014992.1	FBgn0030471
AM09302	Tmt*Age	C	1	C	2	1.19529	GB16723	XM_393759.1	FBgn0024315
AM09461	Tmt*Age	C	1	C	2	-0.69201	GB16884	XM_625148.2	FBgn0037288
AM09639	Tmt*Age	C	1	C	2	1.18633	GB17063	XM_001123131.1
AM09722	Tmt*Age	C	1	C	2	-0.63197	GB17147	XM_001121386.1	FBgn0023514
AM09942	Tmt*Age	C	1	C	2	0.996942	GB17369	XM_393019.3	FBgn0001257
AM10271	Tmt*Age	C	1	C	2	-0.67708	GB17698	XM_001123123.1	FBgn0025633
AM10280	Tmt*Age	C	1	C	2	-0.38829	GB17707		FBgn0038471
AM10394	Tmt*Age	C	1	C	2	1.42705	GB17823	XM_001120460.1	FBgn0052263
AM10403	Tmt*Age	C	1	C	2	0.550748	GB17832
AM10554	Tmt*Age	C	1	C	2	-0.9862	GB30569
AM10667	Tmt*Age	C	1	C	2	-0.41345	GB18097	XM_623318.1	FBgn0027841
AM10722	Tmt*Age	C	1	C	2	1.55711	GB18154	XM_001122094.1	FBgn0035600
AM10747	Tmt*Age	C	1	C	2	-0.328	GB18180	XM_392166.3	FBgn0034310
AM10778	Tmt*Age	C	1	C	2	0.890495	GB18212	XM_001121726.1
AM10864	Tmt*Age	C	1	C	2	1.76779	GB18299	XM_001122151.1
AM11043	Tmt*Age	C	1	C	2	0.454819	GB18481	XM_396000.3	FBgn0034814
AM11062	Tmt*Age	C	1	C	2	0.903776	GB18500		FBgn0029846
AM11104	Tmt*Age	C	1	C	2	0.524664	GB18544	XM_624908.2	FBgn0027085
AM11150	Tmt*Age	C	1	C	2	-0.36811	GB18589	XM_623575.2	FBgn0040335
AM11168	Tmt*Age	C	1	C	2	-0.56386	GB18607	XM_625143.2	FBgn0034454
AM11171	Tmt*Age	C	1	C	2	-0.4834	GB18610	XR_015062.1	FBgn0028474
AM11227	Tmt*Age	C	1	C	2	1.25474	GB18666		FBgn0026630
AM11274	Tmt*Age	C	1	C	2	-0.58354	GB18713	XM_001121285.1	FBgn0029763
AM11290	Tmt*Age	C	1	C	2	1.00016	GB18729	XM_396106.3	FBgn0028671
AM11315	Tmt*Age	C	1	C	2	-0.59693	GB18755	XM_394981.3	FBgn0004176
AM11320	Tmt*Age	C	1	C	2	0.486532	GB18760	XM_397008.1	FBgn0030968
AM11453	Tmt*Age	C	1	C	2	1.2892	GB18896	XM_395444.3	FBgn0036659
AM11488	Tmt*Age	C	1	C	2	1.49127	GB18931	XM_392697.3	FBgn0038072
AM11667	Tmt*Age	C	1	C	2	1.96248	GB19113	XM_396849.3	FBgn0033304
AM11685	Tmt*Age	C	1	C	2	-0.55376	GB19131	XM_395323.2	FBgn0039274
AM11689	Tmt*Age	C	1	C	2	0.721385	GB30090		FBgn0031079
AM11789	Tmt*Age	C	1	C	2	-0.48716	GB19235	XM_393186.3	FBgn0036733
AM11863	Tmt*Age	C	1	C	2	-0.78295	GB19310	XM_001121446.1	FBgn0034286
AM11941	Tmt*Age	C	1	C	2	-0.59686	GB19388	XM_001119845.1	FBgn0047135
AM12012	Tmt*Age	C	1	C	2	1.53911	GB19460	XM_623339.2	FBgn0000064
AM12016	Tmt*Age	C	1	C	2	1.27077	GB19464	XM_391826.3	FBgn0004034
AM12137	Tmt*Age	C	1	C	2	0.520386	GB19584	XM_001122328.1	FBgn0034094
AM12248	Tmt*Age	C	1	C	2	1.17066	GB19701	XM_392350.3	FBgn0001186
AM12370	Tmt*Age	C	1	C	2	-0.37945	GB19823	XM_396911.3	FBgn0037679
AM12375	Tmt*Age	C	1	C	2	0.76885	GB19828
AM12404	Tmt*Age	C	1	C	2	-0.89335	GB19857	XM_623217.2	FBgn0003884
AM12501	Tmt*Age	C	1	C	2	0.463649	GB19954	XM_001122715.1	FBgn0035449
AM12575	Tmt*Age	C	1	C	2	-7.1384	GB20028	XM_001122316.1
AM12612	Tmt*Age	C	1	C	2	-0.33245	GB30122	XM_393782.3	FBgn0040290
AM12694	Tmt*Age	C	1	C	2	1.6937	GB20148	XM_392773.3	FBgn0037513
AM12714	Tmt*Age	C	1	C	2	2.41113	GB30312		FBgn0003638
AM12832R	Tmt*Age	C	1	C	2	1.71799
AM12836	Tmt*Age	C	1	C	2	1.30171
AM12858R	Tmt*Age	C	1	C	2	2.1112		NW_001253366.1
AM12900R	Tmt*Age	C	1	C	2	1.6704		BG101565
AM00067	Tmt*Age	C	1	N	2	0.861071	GB30299	XM_393642.3	FBgn0028388
AM00408	Tmt*Age	C	1	N	2	-0.64059		DB757406
AM00476	Tmt*Age	C	1	N	2	-0.74136		DB733840
AM00497	Tmt*Age	C	1	N	2	-0.79758		DB734458
AM00510	Tmt*Age	C	1	N	2	-0.8484		DB761397
AM00543	Tmt*Age	C	1	N	2	-0.97538		DB735842
AM00543R	Tmt*Age	C	1	N	2	-0.83312		DB735842
AM00546	Tmt*Age	C	1	N	2	-0.61717		DB757627
AM00588	Tmt*Age	C	1	N	2	-0.87019		DB737811
AM00676	Tmt*Age	C	1	N	2	-0.98987		DB768052
AM00774	Tmt*Age	C	1	N	2	-1.05175		DB771939
AM00802R	Tmt*Age	C	1	N	2	0.82629		DB746132
AM00859	Tmt*Age	C	1	N	2	-0.68319		DB774889
AM00940	Tmt*Age	C	1	N	2	-0.61164		DB751356
AM00973	Tmt*Age	C	1	N	2	-0.77766		DB753219
AM00978	Tmt*Age	C	1	N	2	-0.81623		DB779882
AM00986	Tmt*Age	C	1	N	2	-0.74028		DB780091
AM00987	Tmt*Age	C	1	N	2	-0.58322		DB742203
AM00992	Tmt*Age	C	1	N	2	-0.49475		DB780157
AM00999	Tmt*Age	C	1	N	2	0.884939		DB736989
AM01031	Tmt*Age	C	1	N	2	-1.18348		BI502725
AM01045	Tmt*Age	C	1	N	2	-1.13225		BI502856
AM01055	Tmt*Age	C	1	N	2	-1.09442		BI502901
AM01059	Tmt*Age	C	1	N	2	-0.69896		BI502942
AM01094	Tmt*Age	C	1	N	2	-0.84271		BI503288
AM01106	Tmt*Age	C	1	N	2	-0.78466		BI503410
AM01107	Tmt*Age	C	1	N	2	-0.83735		BI503424
AM01109	Tmt*Age	C	1	N	2	-0.68612		BI503448
AM01130	Tmt*Age	C	1	N	2	-1.12047		NW_001253328.1
AM01141	Tmt*Age	C	1	N	2	-0.96106		BI503770
AM01149	Tmt*Age	C	1	N	2	-0.78146		BI503821
AM01150	Tmt*Age	C	1	N	2	-0.71749		BI503823
AM01161	Tmt*Age	C	1	N	2	-0.82098		BI503953
AM01165	Tmt*Age	C	1	N	2	-1.59153		BI503979
AM01188	Tmt*Age	C	1	N	2	-0.94557		BI508854
AM01223	Tmt*Age	C	1	N	2	-1.08237		NW_001253423.1
AM01274	Tmt*Age	C	1	N	2	-1.07253		BI505063
AM01291	Tmt*Age	C	1	N	2	-0.67528		NW_001262098.1
AM01304	Tmt*Age	C	1	N	2	-1.64751		BE844589
AM01315	Tmt*Age	C	1	N	2	-0.99808		BI505408
AM01327	Tmt*Age	C	1	N	2	-0.61817		BI505489
AM01357	Tmt*Age	C	1	N	2	-0.9741		BI505881
AM01358	Tmt*Age	C	1	N	2	-1.10749		BI505885
AM01391	Tmt*Age	C	1	N	2	-0.54543		NW_001253185.1
AM01395	Tmt*Age	C	1	N	2	-0.72636		BI506173
AM01471	Tmt*Age	C	1	N	2	-1.0178		NW_001253062.1
AM01496	Tmt*Age	C	1	N	2	-0.80546		BI507202
AM01528	Tmt*Age	C	1	N	2	-0.62045		BI507642
AM01549	Tmt*Age	C	1	N	2	-0.50402		BI507864
AM01566	Tmt*Age	C	1	N	2	-0.61838		BI507976
AM01598	Tmt*Age	C	1	N	2	-0.63192		BI508281
AM01668	Tmt*Age	C	1	N	2	-1.0099		BI509099
AM01673	Tmt*Age	C	1	N	2	-1.31961		BI509148
AM01680	Tmt*Age	C	1	N	2	-1.05828		BI506316
AM01699	Tmt*Age	C	1	N	2	-1.03775		BI509374
AM01709	Tmt*Age	C	1	N	2	-0.66743		BI509498
AM01721	Tmt*Age	C	1	N	2	-0.45717		BI509581
AM01786	Tmt*Age	C	1	N	2	-1.11262		BI510171
AM01797	Tmt*Age	C	1	N	2	-0.79167		BE844627
AM01816	Tmt*Age	C	1	N	2	-0.77104		BI510484
AM01821	Tmt*Age	C	1	N	2	-1.07474		DB777476
AM01865	Tmt*Age	C	1	N	2	-0.77102		BI511016
AM01868	Tmt*Age	C	1	N	2	-0.71425		BI511022
AM01875	Tmt*Age	C	1	N	2	-0.65142		NW_001253412.1
AM01882	Tmt*Age	C	1	N	2	-0.66857		BI511202
AM01928	Tmt*Age	C	1	N	2	-1.70159		XM_394333.3
AM01932	Tmt*Age	C	1	N	2	-0.70383		BI511752
AM01954	Tmt*Age	C	1	N	2	-0.50638		BI511929
AM01984	Tmt*Age	C	1	N	2	-0.96483		DB762419
AM02001	Tmt*Age	C	1	N	2	-0.83685		NW_001253102.1
AM02006	Tmt*Age	C	1	N	2	-0.5312		BI502805
AM02016	Tmt*Age	C	1	N	2	-0.87008		BI512337
AM02017	Tmt*Age	C	1	N	2	-1.0676		BI512339
AM02018	Tmt*Age	C	1	N	2	-0.89264		BI512358
AM02037	Tmt*Age	C	1	N	2	-0.78753		BI512544
AM02048	Tmt*Age	C	1	N	2	-0.76826		NW_001253002.1
AM02068	Tmt*Age	C	1	N	2	-0.65519		BI512775
AM02078	Tmt*Age	C	1	N	2	-0.81913		BI510604
AM02102	Tmt*Age	C	1	N	2	-0.94432		NW_001253124.1
AM02137	Tmt*Age	C	1	N	2	-0.4433		NW_001253506.1
AM02153	Tmt*Age	C	1	N	2	-0.94209		BI513516
AM02160	Tmt*Age	C	1	N	2	-1.05576		NW_001253513.1
AM02186	Tmt*Age	C	1	N	2	-1.15426		BI513748
AM02195	Tmt*Age	C	1	N	2	-1.55453		BI513804
AM02203	Tmt*Age	C	1	N	2	-0.91251		BI513832
AM02301	Tmt*Age	C	1	N	2	-0.75327		BI514637
AM02315	Tmt*Age	C	1	N	2	-1.20492		BI503582
AM02356	Tmt*Age	C	1	N	2	-0.95956		BI515142
AM02375	Tmt*Age	C	1	N	2	-1.22118		BI515276
AM02380	Tmt*Age	C	1	N	2	-0.91651		BI515310
AM02425	Tmt*Age	C	1	N	2	-0.71324		BI515572
AM02434	Tmt*Age	C	1	N	2	-0.99326		NW_001253548.1
AM02438	Tmt*Age	C	1	N	2	-0.53251		BI515682
AM02442	Tmt*Age	C	1	N	2	-1.20484
AM02451	Tmt*Age	C	1	N	2	-0.55441		BI515826
AM02463	Tmt*Age	C	1	N	2	-0.90066		BI515909
AM02475	Tmt*Age	C	1	N	2	-0.89627		DB772507
AM02485	Tmt*Age	C	1	N	2	-0.99588		BI516045
AM02508	Tmt*Age	C	1	N	2	-0.77874		BI516215
AM02555	Tmt*Age	C	1	N	2	-1.37101		BI516648
AM02561	Tmt*Age	C	1	N	2	-0.89925		BI510482
AM02578	Tmt*Age	C	1	N	2	-0.76963		BI516876
AM02594	Tmt*Age	C	1	N	2	-0.82513	GB16645		FBgn0035896
AM02646	Tmt*Age	C	1	N	2	-0.50856	GB10017	XM_001120307.1	FBgn0028433
AM02848	Tmt*Age	C	1	N	2	-0.5591	GB10221	XM_391991.1	FBgn0024184
AM02937	Tmt*Age	C	1	N	2	-0.63724	GB10307	XM_625245.2
AM03086	Tmt*Age	C	1	N	2	-0.93477	GB10458	XM_001120837.1	FBgn0005630
AM03192	Tmt*Age	C	1	N	2	-1.12378	GB10565	XM_392808.3	FBgn0028978
AM03310	Tmt*Age	C	1	N	2	-0.50072	GB30208	XM_001122056.1	FBgn0036291
AM03471	Tmt*Age	C	1	N	2	-0.72394	GB10846	XR_015007.1	FBgn0067864
AM03623	Tmt*Age	C	1	N	2	-0.61146	GB10999	XM_392117.3	FBgn0034537
AM03671	Tmt*Age	C	1	N	2	-0.50103	GB11047	XM_396966.3	FBgn0038927
AM03750	Tmt*Age	C	1	N	2	1.05995	GB11126	XM_001123278.1	FBgn0032116
AM03896	Tmt*Age	C	1	N	2	1.06939	GB11273	XM_392686.2	FBgn0035154
AM03929	Tmt*Age	C	1	N	2	0.645136	GB11306	XM_393681.2	FBgn0030940
AM04128	Tmt*Age	C	1	N	2	0.562768	GB11508	XM_393193.3	FBgn0034788
AM04600	Tmt*Age	C	1	N	2	-1.36885	GB11983	XM_393561.3	FBgn0012037
AM04825	Tmt*Age	C	1	N	2	-0.63777	GB12205	XM_624354.2	FBgn0025682
AM04900	Tmt*Age	C	1	N	2	0.77008	GB12281	XM_624155.2	FBgn0035165
AM04997	Tmt*Age	C	1	N	2	-1.01927	GB12379	XM_001120923.1	FBgn0052376
AM05315	Tmt*Age	C	1	N	2	2.29711	GB12700	XM_001121111.1	FBgn0061209
AM05415	Tmt*Age	C	1	N	2	-1.23121	GB12800	XM_393129.3	FBgn0039774
AM05536	Tmt*Age	C	1	N	2	-0.76212	GB12924	XM_624480.2	FBgn0029835
AM05662	Tmt*Age	C	1	N	2	-1.24517	GB13053		FBgn0043044
AM05726	Tmt*Age	C	1	N	2	-0.72608	GB13118	XM_001120264.1	FBgn0010278
AM06091	Tmt*Age	C	1	N	2	0.813615	GB13488	XM_394764.3
AM06160	Tmt*Age	C	1	N	2	-1.00114	GB13559	XM_396922.3	FBgn0036749
AM06178	Tmt*Age	C	1	N	2	-0.88324	GB13577	XM_392075.3	FBgn0026086
AM06379	Tmt*Age	C	1	N	2	-0.57016	GB13780	XM_001121257.1	FBgn0030965
AM06408	Tmt*Age	C	1	N	2	-0.75711	GB13809	XM_396061.3	FBgn0036574
AM06530	Tmt*Age	C	1	N	2	-0.60046	GB13932	XM_392374.3	FBgn0041171
AM06535	Tmt*Age	C	1	N	2	-1.00918	GB13937	XM_001122334.1	FBgn0001122
AM06794	Tmt*Age	C	1	N	2	-0.58607	GB14195	XM_625052.2	FBgn0039227
AM06931	Tmt*Age	C	1	N	2	-0.55682	GB14331	XM_395167.3
AM07025	Tmt*Age	C	1	N	2	-0.63947	GB14427	XM_001121184.1	FBgn0024988
AM07033	Tmt*Age	C	1	N	2	1.13317	GB14435	XM_001120006.1	FBgn0011296
AM07128	Tmt*Age	C	1	N	2	-0.69614	GB14529	XM_392429.3	FBgn0003138
AM07166	Tmt*Age	C	1	N	2	-0.62568	GB14569	XM_395256.3	FBgn0037346
AM07217	Tmt*Age	C	1	N	2	1.00969	GB14620	XM_001121026.1	FBgn0053866
AM07255	Tmt*Age	C	1	N	2	0.748007	GB14658	XM_624965.1	FBgn0040384
AM07378	Tmt*Age	C	1	N	2	-0.81907	GB14783	XM_395098.3	FBgn0033015
AM07443	Tmt*Age	C	1	N	2	-0.74984	GB14848	XM_392948.3	FBgn0026210
AM07502	Tmt*Age	C	1	N	2	0.675512	GB14910	XM_396198.3	FBgn0000228
AM07520	Tmt*Age	C	1	N	2	-0.8855	GB14929	XM_623051.2	FBgn0052066
AM07750	Tmt*Age	C	1	N	2	0.609646	GB15160	XM_624975.2	FBgn0027053
AM07812	Tmt*Age	C	1	N	2	-0.73422	GB15223	XM_001122841.1
AM07902	Tmt*Age	C	1	N	2	1.77975	GB15313	XM_001121893.1	FBgn0027358
AM07959	Tmt*Age	C	1	N	2	-1.52596	GB15371	XM_001121036.1	FBgn0035976
AM08291	Tmt*Age	C	1	N	2	-0.5007	GB15708	XM_001119822.1	FBgn0026749
AM08553	Tmt*Age	C	1	N	2	1.15238	GB15972	XM_391863.3	FBgn0020391
AM09049	Tmt*Age	C	1	N	2	-0.56342	GB16470	XM_001121734.1	FBgn0032701
AM09076	Tmt*Age	C	1	N	2	-0.7513	GB16497	XM_394822.3	FBgn0027287
AM09163	Tmt*Age	C	1	N	2	-0.62604	GB16584	XM_623460.2	FBgn0032516
AM09266	Tmt*Age	C	1	N	2	0.772049	GB16687	XM_396412.3	FBgn0000183
AM09532	Tmt*Age	C	1	N	2	-0.55379	GB16955	XM_392574.3	FBgn0030878
AM09591	Tmt*Age	C	1	N	2	-2.3163	GB17015	XM_396494.3	FBgn0040256
AM09684	Tmt*Age	C	1	N	2	-0.82412	GB17109	XM_394369.3	FBgn0023417
AM09860	Tmt*Age	C	1	N	2	0.852038	GB17285		FBgn0053964
AM10271	Tmt*Age	C	1	N	2	-0.69997	GB17698	XM_001123123.1	FBgn0025633
AM10369	Tmt*Age	C	1	N	2	-1.1042	GB17797	XM_001121280.1	FBgn0027101
AM10394	Tmt*Age	C	1	N	2	1.30719	GB17823	XM_001120460.1	FBgn0052263
AM10423	Tmt*Age	C	1	N	2	-1.08444	GB17852	XM_001121565.1	FBgn0037977
AM10436	Tmt*Age	C	1	N	2	0.521068	GB17865	XM_393204.3	FBgn0039505
AM10554	Tmt*Age	C	1	N	2	-1.23997	GB30569
AM10600	Tmt*Age	C	1	N	2	-0.48188	GB18027	XM_392730.3	FBgn0034412
AM10722	Tmt*Age	C	1	N	2	1.51298	GB18154	XM_001122094.1	FBgn0035600
AM11051	Tmt*Age	C	1	N	2	-0.53016	GB18489	XM_397519.3
AM11171	Tmt*Age	C	1	N	2	-0.60841	GB18610	XR_015062.1	FBgn0028474
AM11274	Tmt*Age	C	1	N	2	-0.51306	GB18713	XM_001121285.1	FBgn0029763
AM11319	Tmt*Age	C	1	N	2	-0.62531	GB18759		FBgn0038845
AM11573	Tmt*Age	C	1	N	2	-0.72931	GB19017	NM_001011608.1	FBgn0032381
AM11758	Tmt*Age	C	1	N	2	-0.69649	GB19204	XM_396622.3	FBgn0040299
AM11776	Tmt*Age	C	1	N	2	-0.79259	GB19222		FBgn0051344
AM12399	Tmt*Age	C	1	N	2	1.17079	GB19852	XM_394923.3	FBgn0036210
AM12464	Tmt*Age	C	1	N	2	0.843116	GB19917		FBgn0052365
AM12501	Tmt*Age	C	1	N	2	0.520795	GB19954	XM_001122715.1	FBgn0035449
AM12575	Tmt*Age	C	1	N	2	7.00865	GB20028	XM_001122316.1
AM12612	Tmt*Age	C	1	N	2	-0.47347	GB30122	XM_393782.3	FBgn0040290
AM12832R	Tmt*Age	C	1	N	2	1.68747
AM12840	Tmt*Age	C	1	N	2	-1.16564		DB767869
AM12840R	Tmt*Age	C	1	N	2	-0.86161		DB767869
AM12845R	Tmt*Age	C	1	N	2	-1.37271		BI514524
AM12858R	Tmt*Age	C	1	N	2	2.04878		NW_001253366.1
AM12864R	Tmt*Age	C	1	N	2	-1.13298		BI946433
AM12889R	Tmt*Age	C	1	N	2	-1.04828
AM12901	Tmt*Age	C	1	N	2	-1.1145
AM12901R	Tmt*Age	C	1	N	2	-1.01647
AM00048	Tmt*Age	N	1	N	2	-0.53825		NW_001253562.1
AM00092	Tmt*Age	N	1	N	2	1.03041	GB30195	XM_397297.3	FBgn0029876
AM00328	Tmt*Age	N	1	N	2	2.44127	GB30336	XM_001120676.1	FBgn0037069
AM00333	Tmt*Age	N	1	N	2	1.81122	GB16692	XM_396566.3	FBgn0039805
AM00371R	Tmt*Age	N	1	N	2	-0.90797		DB728885
AM00388	Tmt*Age	N	1	N	2	-0.4986		DB756237
AM00452	Tmt*Age	N	1	N	2	-0.49628		DB758892
AM00510	Tmt*Age	N	1	N	2	-0.5259		DB761397
AM00519R	Tmt*Age	N	1	N	2	-0.8403		DB734873
AM00525R	Tmt*Age	N	1	N	2	-0.81077		DB735031
AM00543	Tmt*Age	N	1	N	2	-1.05336		DB735842
AM00543R	Tmt*Age	N	1	N	2	-1.01063		DB735842
AM00547R	Tmt*Age	N	1	N	2	1.10397		XM_393297.3	FBgn0038294
AM00620	Tmt*Age	N	1	N	2	1.13099		DB734247
AM00621	Tmt*Age	N	1	N	2	-0.688		DB766420
AM00628R	Tmt*Age	N	1	N	2	-1.15311		DB739612
AM00639R	Tmt*Age	N	1	N	2	-0.76112		XM_001120414.1
AM00663	Tmt*Age	N	1	N	2	-0.64938		DB740877
AM00676	Tmt*Age	N	1	N	2	-0.92616		DB768052
AM00681	Tmt*Age	N	1	N	2	-0.71236		DB741389
AM00690R	Tmt*Age	N	1	N	2	-0.58909		DB768482
AM00691R	Tmt*Age	N	1	N	2	-0.64812		DB741569
AM00720	Tmt*Age	N	1	N	2	-0.8279		DB769413
AM00802R	Tmt*Age	N	1	N	2	-0.62049		DB746132
AM00832R	Tmt*Age	N	1	N	2	-0.6983		CK631236
AM00855R	Tmt*Age	N	1	N	2	-0.9691		DB774809
AM00859	Tmt*Age	N	1	N	2	-0.49076		DB774889
AM00987	Tmt*Age	N	1	N	2	-0.53196		DB742203
AM00992	Tmt*Age	N	1	N	2	-0.376		DB780157
AM01028	Tmt*Age	N	1	N	2	-0.79609		BI502716
AM01051	Tmt*Age	N	1	N	2	-0.75784		BI512266
AM01055	Tmt*Age	N	1	N	2	-0.9653		BI502901
AM01064	Tmt*Age	N	1	N	2	-0.94261		BI502959
AM01103	Tmt*Age	N	1	N	2	-0.6295		BI503371
AM01107	Tmt*Age	N	1	N	2	-0.83196		BI503424
AM01121	Tmt*Age	N	1	N	2	-0.77364		BI503583
AM01127	Tmt*Age	N	1	N	2	-0.90869		BI503643
AM01143	Tmt*Age	N	1	N	2	-1.03386		BI503774
AM01149	Tmt*Age	N	1	N	2	-0.44131		BI503821
AM01169	Tmt*Age	N	1	N	2	-0.5833		BI504043
AM01187	Tmt*Age	N	1	N	2	-0.68886		BI504224
AM01188	Tmt*Age	N	1	N	2	-0.6334		BI508854
AM01229	Tmt*Age	N	1	N	2	-0.7776		BI504630
AM01268	Tmt*Age	N	1	N	2	-0.83152		BI504994
AM01291	Tmt*Age	N	1	N	2	-0.69668		NW_001262098.1
AM01293	Tmt*Age	N	1	N	2	-0.77491		BI505238
AM01304	Tmt*Age	N	1	N	2	-1.38429		BE844589
AM01336	Tmt*Age	N	1	N	2	-0.49793		BI505551
AM01357	Tmt*Age	N	1	N	2	-1.09808		BI505881
AM01358	Tmt*Age	N	1	N	2	-1.14596		BI505885
AM01391	Tmt*Age	N	1	N	2	-0.44007		NW_001253185.1
AM01459	Tmt*Age	N	1	N	2	-0.83005		BI506849
AM01466	Tmt*Age	N	1	N	2	-1.01348		XM_393529.3	FBgn0013307
AM01468	Tmt*Age	N	1	N	2	-0.64826		BI503197
AM01471	Tmt*Age	N	1	N	2	-0.98456		NW_001253062.1
AM01485	Tmt*Age	N	1	N	2	-0.65944		BI507106
AM01525	Tmt*Age	N	1	N	2	0.738916		BI507616
AM01549	Tmt*Age	N	1	N	2	-0.57683		BI507864
AM01638	Tmt*Age	N	1	N	2	-0.55477		BI508732
AM01656	Tmt*Age	N	1	N	2	-0.78696		BI508922
AM01689	Tmt*Age	N	1	N	2	-0.89987		BI509266
AM01772	Tmt*Age	N	1	N	2	-0.62243		BI510054
AM01778	Tmt*Age	N	1	N	2	-1.13285		BI510106
AM01786	Tmt*Age	N	1	N	2	-1.24528		BI510171
AM01816	Tmt*Age	N	1	N	2	-0.71095		BI510484
AM01833	Tmt*Age	N	1	N	2	-0.57303		BI510642
AM01875	Tmt*Age	N	1	N	2	-0.5409		NW_001253412.1
AM01882	Tmt*Age	N	1	N	2	-0.54048		BI511202
AM01921	Tmt*Age	N	1	N	2	-1.76347		BI505419
AM01993	Tmt*Age	N	1	N	2	-0.62553		BI512169
AM01997	Tmt*Age	N	1	N	2	-0.97458		BI512202
AM02017	Tmt*Age	N	1	N	2	-0.86347		BI512339
AM02039	Tmt*Age	N	1	N	2	-1.03259		BI512555
AM02068	Tmt*Age	N	1	N	2	-0.43871		BI512775
AM02153	Tmt*Age	N	1	N	2	-0.64738		BI513516
AM02160	Tmt*Age	N	1	N	2	-0.63886		NW_001253513.1
AM02195	Tmt*Age	N	1	N	2	-1.35732		BI513804
AM02242	Tmt*Age	N	1	N	2	-1.04005		BI514228
AM02243	Tmt*Age	N	1	N	2	-0.50952		BI514248
AM02267	Tmt*Age	N	1	N	2	-1.13621		BI514425
AM02271	Tmt*Age	N	1	N	2	1.29573		NW_001253462.1
AM02316	Tmt*Age	N	1	N	2	-0.63763		BI514792
AM02356	Tmt*Age	N	1	N	2	-0.63974		BI515142
AM02363	Tmt*Age	N	1	N	2	-0.60791		BI515200
AM02375	Tmt*Age	N	1	N	2	-0.92815		BI515276
AM02422	Tmt*Age	N	1	N	2	-0.61777		BI515563
AM02442	Tmt*Age	N	1	N	2	-1.14056
AM02476	Tmt*Age	N	1	N	2	-0.42941		BI515992
AM02485	Tmt*Age	N	1	N	2	-0.77859		BI516045
AM02488	Tmt*Age	N	1	N	2	-0.69112		BI512864
AM02507	Tmt*Age	N	1	N	2	-0.99363		BI515807
AM02508	Tmt*Age	N	1	N	2	-0.76582		BI516215
AM02555	Tmt*Age	N	1	N	2	-1.15895		BI516648
AM02561	Tmt*Age	N	1	N	2	-1.16251		BI510482
AM02594	Tmt*Age	N	1	N	2	-0.91064	GB16645		FBgn0035896
AM02595	Tmt*Age	N	1	N	2	-0.77312		NW_001253238.1
AM02617	Tmt*Age	N	1	N	2	-0.94208		BI504878
AM02625	Tmt*Age	N	1	N	2	1.04351		DQ811780
AM02742	Tmt*Age	N	1	N	2	-1.24867	GB10114	XM_393807.3	FBgn0043364
AM02813	Tmt*Age	N	1	N	2	0.691161	GB10186	XM_001123118.1	FBgn0003425
AM02907	Tmt*Age	N	1	N	2	0.965049	GB30512	XM_623043.2	FBgn0003721
AM02994	Tmt*Age	N	1	N	2	0.604181	GB10365	XM_001120458.1	FBgn0030741
AM03086	Tmt*Age	N	1	N	2	-0.67367	GB10458	XM_001120837.1	FBgn0005630
AM03300	Tmt*Age	N	1	N	2	1.84182	GB30202	XM_625244.2	FBgn0051496
AM03335	Tmt*Age	N	1	N	2	0.836364	GB30222	XM_393281.3	FBgn0003149
AM03362	Tmt*Age	N	1	N	2	1.02639	GB10737	XM_001122872.1	FBgn0036870
AM03639	Tmt*Age	N	1	N	2	2.2748	GB11015		FBgn0039277
AM03821	Tmt*Age	N	1	N	2	1.2777	GB11198	XM_394927.2	FBgn0039841
AM04128	Tmt*Age	N	1	N	2	0.428912	GB11508	XM_393193.3	FBgn0034788
AM04396	Tmt*Age	N	1	N	2	-1.07787	GB11777		FBgn0041585
AM04522	Tmt*Age	N	1	N	2	-0.44411	GB11905
AM04590	Tmt*Age	N	1	N	2	1.76289	GB11973	NM_001040233.1	FBgn0030304
AM05038	Tmt*Age	N	1	N	2	0.750071	GB12421		FBgn0027598
AM05071	Tmt*Age	N	1	N	2	1.29384	GB12454		FBgn0039484
AM05117	Tmt*Age	N	1	N	2	1.47257	GB12500		FBgn0036781
AM05331	Tmt*Age	N	1	N	2	1.69158	GB12716	XM_001123230.1	FBgn0034128
AM05536	Tmt*Age	N	1	N	2	-0.74238	GB12924	XM_624480.2	FBgn0029835
AM05726	Tmt*Age	N	1	N	2	-0.55375	GB13118	XM_001120264.1	FBgn0010278
AM05934	Tmt*Age	N	1	N	2	0.956212	GB13330	XM_001122158.1	FBgn0038818
AM06002	Tmt*Age	N	1	N	2	0.859305	GB13399	XM_393371.3	FBgn0002773
AM06142	Tmt*Age	N	1	N	2	1.22908	GB13541
AM06194	Tmt*Age	N	1	N	2	0.927399	GB13594	NM_001011651.1	FBgn0013348
AM06534	Tmt*Age	N	1	N	2	1.15264	GB13936	XM_625277.2	FBgn0030244
AM06580	Tmt*Age	N	1	N	2	0.971166	GB13982	XM_624587.2	FBgn0016013
AM06846	Tmt*Age	N	1	N	2	1.49192	GB14247	XM_001122011.1	FBgn0000533
AM06931	Tmt*Age	N	1	N	2	-0.36231	GB14331	XM_395167.3
AM07017	Tmt*Age	N	1	N	2	0.937592	GB14419	XM_001122599.1	FBgn0041181
AM07239	Tmt*Age	N	1	N	2	0.716662	GB14642	XM_623574.2	FBgn0003432
AM07721	Tmt*Age	N	1	N	2	0.444041	GB15131	XM_001121014.1	FBgn0083964
AM07812	Tmt*Age	N	1	N	2	-0.57813	GB15223	XM_001122841.1
AM08036	Tmt*Age	N	1	N	2	0.471417	GB15449		FBgn0038501
AM08060	Tmt*Age	N	1	N	2	0.547406	GB15474	XM_001121873.1
AM08062	Tmt*Age	N	1	N	2	1.2345	GB15476	XM_001120027.1	FBgn0034141
AM08079	Tmt*Age	N	1	N	2	2.51285	GB15494	XM_001120008.1
AM08227	Tmt*Age	N	1	N	2	1.835	GB15643	XM_391982.3	FBgn0033288
AM08328	Tmt*Age	N	1	N	2	1.08822	GB15746	XM_623493.2	FBgn0037547
AM08553	Tmt*Age	N	1	N	2	0.818431	GB15972	XM_391863.3	FBgn0020391
AM08671	Tmt*Age	N	1	N	2	-0.59698	GB16090	XM_392088.3	FBgn0039038
AM08795	Tmt*Age	N	1	N	2	0.978564	GB16215	XM_393544.3	FBgn0002772
AM09012	Tmt*Age	N	1	N	2	-0.6265	GB16433	XM_001120157.1	FBgn0043799
AM09047	Tmt*Age	N	1	N	2	0.649058	GB16468	XM_392018.3	FBgn0053156
AM09202	Tmt*Age	N	1	N	2	-0.4043	GB16624		FBgn0014127
AM09302	Tmt*Age	N	1	N	2	1.21719	GB16723	XM_393759.1	FBgn0024315
AM09458	Tmt*Age	N	1	N	2	1.316	GB16881	NM_001040258.1	FBgn0004169
AM09474	Tmt*Age	N	1	N	2	0.744049	GB16897	XM_393422.3	FBgn0035179
AM09590	Tmt*Age	N	1	N	2	0.925716	GB17014	XM_001123204.1	FBgn0035942
AM09635	Tmt*Age	N	1	N	2	-0.44745	GB17059	XM_392248.3	FBgn0039210
AM10016	Tmt*Age	N	1	N	2	1.22922	GB17444	XM_001121713.1	FBgn0038642
AM10101	Tmt*Age	N	1	N	2	1.13994	GB17530	XM_395927.3	FBgn0017581
AM10356	Tmt*Age	N	1	N	2	2.04802	GB17784		FBgn0034053
AM10394	Tmt*Age	N	1	N	2	1.0648	GB17823	XM_001120460.1	FBgn0052263
AM10436	Tmt*Age	N	1	N	2	0.39293	GB17865	XM_393204.3	FBgn0039505
AM10687	Tmt*Age	N	1	N	2	-1.06601	GB18119	XM_394463.3	FBgn0031703
AM10883	Tmt*Age	N	1	N	2	-0.66612	GB18318	XM_623261.2	FBgn0030397
AM11218	Tmt*Age	N	1	N	2	1.80042	GB18657	XM_624606.2	FBgn0039084
AM11278	Tmt*Age	N	1	N	2	-0.68583	GB18717	XM_395257.2	FBgn0039561
AM11385	Tmt*Age	N	1	N	2	0.705676	GB30194	XM_397297.3	FBgn0030940
AM11451	Tmt*Age	N	1	N	2	-0.51783	GB18894	XM_392072.3	FBgn0039558
AM11758	Tmt*Age	N	1	N	2	-0.56764	GB19204	XM_396622.3	FBgn0040299
AM11818	Tmt*Age	N	1	N	2	0.732564	GB19264	NM_001011596.1	FBgn0003068
AM11923	Tmt*Age	N	1	N	2	0.606489	GB19370	XM_394596.3	FBgn0025571
AM11945	Tmt*Age	N	1	N	2	2.78467	GB30228	NM_001011616.1	FBgn0010385
AM12100	Tmt*Age	N	1	N	2	1.42928	GB19548	XM_001121152.1	FBgn0001311
AM12137	Tmt*Age	N	1	N	2	0.469265	GB19584	XM_001122328.1	FBgn0034094
AM12375	Tmt*Age	N	1	N	2	1.4378	GB19828
AM12488	Tmt*Age	N	1	N	2	0.771726	GB19941	XM_392634.3	FBgn0000527
AM12575	Tmt*Age	N	1	N	2	7.36337	GB20028	XM_001122316.1
AM12738	Tmt*Age	N	1	N	2	1.91132	GB30203		FBgn0052654
AM12781	Tmt*Age	N	1	N	2	0.768354	GB30362	XR_014951.1	FBgn0002565
AM12840	Tmt*Age	N	1	N	2	-0.8915		DB767869
AM12874	Tmt*Age	N	1	N	2	-0.89949	GB30268	XM_624659.2	FBgn0010226
AM12883R	Tmt*Age	N	1	N	2	-0.90357		NW_001253055.1
AM12889R	Tmt*Age	N	1	N	2	-1.19252
AM12901R	Tmt*Age	N	1	N	2	-0.66088
AM00022	Tmt*Age	C	2	N	1	-2.26809		AY626246 .1
AM00067	Tmt*Age	C	2	N	1	-0.92063	GB30299	XM_393642.3	FBgn0028388
AM00328	Tmt*Age	C	2	N	1	-2.77757	GB30336	XM_001120676.1	FBgn0037069
AM00371R	Tmt*Age	C	2	N	1	0.890753		DB728885
AM00409	Tmt*Age	C	2	N	1	-1.09271		DB730912
AM00425R	Tmt*Age	C	2	N	1	0.950195		DB731363
AM00459R	Tmt*Age	C	2	N	1	-0.66327		DB732485
AM00620	Tmt*Age	C	2	N	1	-1.47499		DB734247
AM00622	Tmt*Age	C	2	N	1	-0.78292		DB739479
AM00855R	Tmt*Age	C	2	N	1	0.758786		DB774809
AM01030	Tmt*Age	C	2	N	1	0.806025		BI502722
AM01051	Tmt*Age	C	2	N	1	1.26348		BI512266
AM01164	Tmt*Age	C	2	N	1	1.2847		BI503971
AM01193	Tmt*Age	C	2	N	1	-1.06024		BI504314
AM01291	Tmt*Age	C	2	N	1	0.579759		NW_001262098.1
AM01310	Tmt*Age	C	2	N	1	-0.77136		BI505376
AM01361	Tmt*Age	C	2	N	1	0.686715		BI505921
AM01455	Tmt*Age	C	2	N	1	-1.51608		BI506412
AM01459	Tmt*Age	C	2	N	1	1.04876		BI506849
AM01518	Tmt*Age	C	2	N	1	1.02797		BI507509
AM01552	Tmt*Age	C	2	N	1	-0.86464		BI507899
AM01582	Tmt*Age	C	2	N	1	0.586412		BI508098
AM01656	Tmt*Age	C	2	N	1	1.06595		BI508922
AM01772	Tmt*Age	C	2	N	1	0.777083		BI510054
AM01783	Tmt*Age	C	2	N	1	0.599478		BI510162
AM01786	Tmt*Age	C	2	N	1	1.15849		BI510171
AM01817	Tmt*Age	C	2	N	1	-1.13178		BI510488
AM01833	Tmt*Age	C	2	N	1	0.599562		BI510642
AM01875	Tmt*Age	C	2	N	1	0.615538		NW_001253412.1
AM01997	Tmt*Age	C	2	N	1	1.25726		BI512202
AM02219	Tmt*Age	C	2	N	1	-1.55029		BI513901
AM02294	Tmt*Age	C	2	N	1	0.726108		DB779880
AM02393	Tmt*Age	C	2	N	1	-0.82879		NW_001253442.1
AM02507	Tmt*Age	C	2	N	1	0.985028		BI515807
AM02561	Tmt*Age	C	2	N	1	1.26061		BI510482
AM02742	Tmt*Age	C	2	N	1	0.884395	GB10114	XM_393807.3	FBgn0043364
AM02796	Tmt*Age	C	2	N	1	-0.57501	GB10168	XM_624987.2	FBgn0030034
AM02808	Tmt*Age	C	2	N	1	-0.7581	GB10181	XM_623540.2	FBgn0030870
AM02813	Tmt*Age	C	2	N	1	-0.8594	GB10186	XM_001123118.1	FBgn0003425
AM02834	Tmt*Age	C	2	N	1	-0.66011	GB10207	XM_392642.2	FBgn0037674
AM02907	Tmt*Age	C	2	N	1	-0.96907	GB30512	XM_623043.2	FBgn0003721
AM02935	Tmt*Age	C	2	N	1	0.280878	GB10305	XM_393776.3	FBgn0036000
AM03010	Tmt*Age	C	2	N	1	-1.56512	GB10381	XM_395791.2	FBgn0029996
AM03257	Tmt*Age	C	2	N	1	0.292441	GB10631	XM_624737.1	FBgn0039269
AM03300	Tmt*Age	C	2	N	1	-2.08538	GB30202	XM_625244.2	FBgn0051496
AM03335	Tmt*Age	C	2	N	1	-1.18476	GB30222	XM_393281.3	FBgn0003149
AM03464	Tmt*Age	C	2	N	1	-1.41003	GB11731	XM_001121208.1	FBgn0053715
AM03471	Tmt*Age	C	2	N	1	-0.75986	GB10846	XR_015007.1	FBgn0067864
AM03627	Tmt*Age	C	2	N	1	-1.12187	GB11003	XM_392546.3	FBgn0031682
AM03651	Tmt*Age	C	2	N	1	-1.30607	GB11027	XM_001120068.1	FBgn0033304
AM03691	Tmt*Age	C	2	N	1	-0.76152	GB11067		FBgn0033763
AM03972	Tmt*Age	C	2	N	1	-2.23736	GB12522	XM_624537.2	FBgn0026268
AM04095	Tmt*Age	C	2	N	1	-1.19261	GB11474	XR_015069.1	FBgn0031975
AM04233	Tmt*Age	C	2	N	1	-0.89543	GB11613	XM_001122180.1	FBgn0001128
AM04269	Tmt*Age	C	2	N	1	-1.40384	GB11649	XM_392475.3	FBgn0053080
AM04317	Tmt*Age	C	2	N	1	0.568937	GB11697	XM_623585.2	FBgn0034433
AM04472	Tmt*Age	C	2	N	1	-1.17765	GB11853	XM_001120492.1	FBgn0010113
AM04522	Tmt*Age	C	2	N	1	0.550022	GB11905
AM04711	Tmt*Age	C	2	N	1	-1.07441	GB12094	XM_001121196.1	FBgn0005630
AM04779	Tmt*Age	C	2	N	1	-1.42586	GB12158	XM_001121093.1	FBgn0020503
AM04806	Tmt*Age	C	2	N	1	-0.82559	GB12185	XM_397374.3	FBgn0010482
AM04977	Tmt*Age	C	2	N	1	-0.60804	GB12359	XM_624745.2	FBgn0025683
AM05158	Tmt*Age	C	2	N	1	-0.78406	GB12542		FBgn0030940
AM05331	Tmt*Age	C	2	N	1	-1.99194	GB12716	XM_001123230.1	FBgn0034128
AM05390	Tmt*Age	C	2	N	1	-0.90528	GB12775	XM_624734.2	FBgn0030130
AM05447	Tmt*Age	C	2	N	1	1.23273	GB12833	XM_394364.2	FBgn0052791
AM05574	Tmt*Age	C	2	N	1	-0.89897	GB12961	XM_394521.3	FBgn0034897
AM05754	Tmt*Age	C	2	N	1	-0.77697	GB13145	XM_001121206.1	FBgn0039075
AM05769	Tmt*Age	C	2	N	1	-0.71588	GB13160	XM_623067.2	FBgn0020385
AM05807	Tmt*Age	C	2	N	1	2.51369	GB13199	XM_395069.2	FBgn0039464
AM05943	Tmt*Age	C	2	N	1	0.355924	GB13339	XM_001120353.1	FBgn0002283
AM06029	Tmt*Age	C	2	N	1	-0.96158	GB13425	XM_393936.3	FBgn0031745
AM06074	Tmt*Age	C	2	N	1	-0.93971	GB13470	XM_001121568.1	FBgn0022770
AM06091	Tmt*Age	C	2	N	1	0.697697	GB13488	XM_394764.3
AM06092	Tmt*Age	C	2	N	1	-1.51092	GB13489	XM_392669.3	FBgn0050375
AM06134	Tmt*Age	C	2	N	1	-0.53559	GB13533	XM_001122795.1	FBgn0028622
AM06142	Tmt*Age	C	2	N	1	-1.22141	GB13541
AM06267	Tmt*Age	C	2	N	1	-0.6976	GB13669		FBgn0030940
AM06391	Tmt*Age	C	2	N	1	-0.9084	GB13792	XM_624751.2	FBgn0004797
AM06580	Tmt*Age	C	2	N	1	-1.08586	GB13982	XM_624587.2	FBgn0016013
AM06846	Tmt*Age	C	2	N	1	-1.78883	GB14247	XM_001122011.1	FBgn0000533
AM06860	Tmt*Age	C	2	N	1	-1.41206	GB14261	XM_001120220.1	FBgn0031381
AM06926	Tmt*Age	C	2	N	1	0.715667	GB14326	XM_001120431.1	FBgn0036578
AM07141	Tmt*Age	C	2	N	1	-1.15926	GB14542	XM_624528.2	FBgn0015872
AM07179	Tmt*Age	C	2	N	1	-0.59993	GB14582	XM_001121394.1	FBgn0001325
AM07239	Tmt*Age	C	2	N	1	-1.28248	GB14642	XM_623574.2	FBgn0003432
AM07265	Tmt*Age	C	2	N	1	-0.26458	GB14668	XM_001121865.1	FBgn0030654
AM07453	Tmt*Age	C	2	N	1	-0.41075	GB14858	XM_001120415.1	FBgn0052627
AM07505	Tmt*Age	C	2	N	1	-1.89384	GB14913	XM_623592.1	FBgn0033304
AM07688	Tmt*Age	C	2	N	1	-0.48739	GB15097	XM_394381.3	FBgn0015777
AM07721	Tmt*Age	C	2	N	1	-0.62178	GB15131	XM_001121014.1	FBgn0083964
AM07781	Tmt*Age	C	2	N	1	-0.60939	GB15192	XM_393928.3	FBgn0032879
AM08060	Tmt*Age	C	2	N	1	-0.70005	GB15474	XM_001121873.1
AM08079	Tmt*Age	C	2	N	1	-2.98786	GB15494	XM_001120008.1
AM08259	Tmt*Age	C	2	N	1	-0.6763	GB15676	XM_393164.3	FBgn0039594
AM08328	Tmt*Age	C	2	N	1	-1.48216	GB15746	XM_623493.2	FBgn0037547
AM08366	Tmt*Age	C	2	N	1	-0.73007	GB15784	XR_014877.1	FBgn0038420
AM08381	Tmt*Age	C	2	N	1	-0.53687	GB15799	XM_624142.2	FBgn0025712
AM08593	Tmt*Age	C	2	N	1	-0.8965	GB16012	XR_014871.1	FBgn0003244
AM08645	Tmt*Age	C	2	N	1	-0.85977	GB16064	XM_001121422.1	FBgn0032305
AM08700	Tmt*Age	C	2	N	1	0.583437	GB16120	XM_623726.1	FBgn0040237
AM08761	Tmt*Age	C	2	N	1	-0.7481	GB16184	XM_393022.3	FBgn0010609
AM09012	Tmt*Age	C	2	N	1	0.943836	GB16433	XM_001120157.1	FBgn0043799
AM09047	Tmt*Age	C	2	N	1	-0.97651	GB16468	XM_392018.3	FBgn0053156
AM09059	Tmt*Age	C	2	N	1	-0.60172	GB16480	XM_392448.3	FBgn0034999
AM09162	Tmt*Age	C	2	N	1	-0.66989	GB16583	XM_001121521.1	FBgn0037897
AM09202	Tmt*Age	C	2	N	1	0.38254	GB16624		FBgn0014127
AM09302	Tmt*Age	C	2	N	1	-2.15995	GB16723	XM_393759.1	FBgn0024315
AM09458	Tmt*Age	C	2	N	1	-1.43133	GB16881	NM_001040258.1	FBgn0004169
AM09461	Tmt*Age	C	2	N	1	0.778112	GB16884	XM_625148.2	FBgn0037288
AM09474	Tmt*Age	C	2	N	1	-0.85884	GB16897	XM_393422.3	FBgn0035179
AM09672	Tmt*Age	C	2	N	1	-0.78269	GB17097	XM_392224.3	FBgn0033159
AM09939	Tmt*Age	C	2	N	1	-0.73903	GB17366	XM_624339.2	FBgn0036316
AM10092	Tmt*Age	C	2	N	1	-0.92865	GB19713	XM_393579.3	FBgn0032156
AM10101	Tmt*Age	C	2	N	1	-0.93129	GB17530	XM_395927.3	FBgn0017581
AM10127	Tmt*Age	C	2	N	1	-1.76179	GB17555	XM_393694.3	FBgn0036672
AM10128	Tmt*Age	C	2	N	1	-1.67628	GB17555	XM_393694.3	FBgn0036672
AM10356	Tmt*Age	C	2	N	1	-2.07241	GB17784		FBgn0034053
AM10365	Tmt*Age	C	2	N	1	-1.83148	GB17793	XM_392000.3	FBgn0038037
AM10394	Tmt*Age	C	2	N	1	-1.18467	GB17823	XM_001120460.1	FBgn0052263
AM10599	Tmt*Age	C	2	N	1	-0.94923	GB18026	XM_001122895.1	FBgn0052743
AM10604	Tmt*Age	C	2	N	1	-0.76839	GB18031		FBgn0013988
AM10781	Tmt*Age	C	2	N	1	-0.91654	GB18215	XM_001120662.1	FBgn0000560
AM10782	Tmt*Age	C	2	N	1	-0.94925	GB18216
AM10873	Tmt*Age	C	2	N	1	-0.64544	GB18308	XM_001121223.1
AM10929	Tmt*Age	C	2	N	1	-2.38774	GB18365	XM_623823.2	FBgn0000046
AM11320	Tmt*Age	C	2	N	1	-0.64131	GB18760	XM_397008.1	FBgn0030968
AM11372	Tmt*Age	C	2	N	1	-0.99299	GB18814	XM_391895.3	FBgn0003380
AM11451	Tmt*Age	C	2	N	1	0.560693	GB18894	XM_392072.3	FBgn0039558
AM11488	Tmt*Age	C	2	N	1	-1.33261	GB18931	XM_392697.3	FBgn0038072
AM11622	Tmt*Age	C	2	N	1	-0.97276	GB30071	XM_393153.3	FBgn0033504
AM11689	Tmt*Age	C	2	N	1	-0.82532	GB30090		FBgn0031079
AM11776	Tmt*Age	C	2	N	1	-0.81616	GB19222		FBgn0051344
AM11923	Tmt*Age	C	2	N	1	-0.87861	GB19370	XM_394596.3	FBgn0025571
AM12004	Tmt*Age	C	2	N	1	-0.86443	GB19453	XM_392197.3	FBgn0050172
AM12005	Tmt*Age	C	2	N	1	-1.54738	GB30242	NM_001040221.1
AM12016	Tmt*Age	C	2	N	1	-1.26178	GB19464	XM_391826.3	FBgn0004034
AM12137	Tmt*Age	C	2	N	1	-0.73884	GB19584	XM_001122328.1	FBgn0034094
AM12280	Tmt*Age	C	2	N	1	-1.03022	GB19733	XM_001120533.1	FBgn0035959
AM12373	Tmt*Age	C	2	N	1	-0.54742	GB19826	XM_394049.3	FBgn0036053
AM12375	Tmt*Age	C	2	N	1	-1.53419	GB19828
AM12388	Tmt*Age	C	2	N	1	-1.12574	GB19841	XM_623556.2	FBgn0032130
AM12575	Tmt*Age	C	2	N	1	6.78369	GB20028	XM_001122316.1
AM12653	Tmt*Age	C	2	N	1	-0.81632	GB20105	XM_394527.3	FBgn0031530
AM12694	Tmt*Age	C	2	N	1	-1.53595	GB20148	XM_392773.3	FBgn0037513
AM12714	Tmt*Age	C	2	N	1	-2.33736	GB30312		FBgn0003638
AM12756	Tmt*Age	C	2	N	1	1.01142	GB30320		FBgn0045495
AM12874	Tmt*Age	C	2	N	1	0.823284	GB30268	XM_624659.2	FBgn0010226
AM12903	Tmt*Age	C	2	N	1	-0.98294	GB30125	XM_393410.3	FBgn0026439
AM00054	Tmt*Age	C	2	N	2	-0.56818		NW_001253310.1
AM00098	Tmt*Age	C	2	N	2	-0.58394	GB30207	XM_001122079.1	FBgn0005636
AM00189	Tmt*Age	C	2	N	2	1.59731	GB30134		FBgn0037324
AM00241	Tmt*Age	C	2	N	2	0.642454	GB30216		FBgn0030715
AM00259	Tmt*Age	C	2	N	2	1.73236	GB30447		FBgn0030715
AM00352	Tmt*Age	C	2	N	2	1.93851	GB13473	NM_001011613.1	FBgn0035544
AM00354	Tmt*Age	C	2	N	2	1.91276	GB17782	NM_001011642.1	FBgn0035544
AM00356	Tmt*Age	C	2	N	2	1.89109	GB17782	XM_001123211.1	FBgn0035544
AM00357	Tmt*Age	C	2	N	2	1.92255	GB17782	NM_001011613.1	FBgn0035544
AM00359	Tmt*Age	C	2	N	2	1.91064		NM_001011613.1	FBgn0035544
AM00388	Tmt*Age	C	2	N	2	-0.66429		DB756237
AM00497	Tmt*Age	C	2	N	2	-0.60476		DB734458
AM00497R	Tmt*Age	C	2	N	2	-0.77121		DB734458
AM00510	Tmt*Age	C	2	N	2	-0.50703		DB761397
AM00543	Tmt*Age	C	2	N	2	-0.84104		DB735842
AM00543R	Tmt*Age	C	2	N	2	-0.7638		DB735842
AM00610R	Tmt*Age	C	2	N	2	-0.73141		DB747670
AM00621	Tmt*Age	C	2	N	2	-0.68299		DB766420
AM00622	Tmt*Age	C	2	N	2	-0.65585		DB739479
AM00676	Tmt*Age	C	2	N	2	-0.71735		DB768052
AM00690	Tmt*Age	C	2	N	2	-0.57335		DB768482
AM00729	Tmt*Age	C	2	N	2	-0.69995		BP538602
AM00741R	Tmt*Age	C	2	N	2	1.79179		DB743437
AM00776	Tmt*Age	C	2	N	2	1.7955		DB780814
AM00976	Tmt*Age	C	2	N	2	-0.65334		DB779839
AM00992	Tmt*Age	C	2	N	2	-0.31655		DB780157
AM01094	Tmt*Age	C	2	N	2	-0.69685		BI503288
AM01112	Tmt*Age	C	2	N	2	-0.69521
AM01130	Tmt*Age	C	2	N	2	-0.76788		NW_001253328.1
AM01143	Tmt*Age	C	2	N	2	-1.16748		BI503774
AM01188	Tmt*Age	C	2	N	2	-0.55407		BI508854
AM01303	Tmt*Age	C	2	N	2	-0.44602		BI505338
AM01357	Tmt*Age	C	2	N	2	-0.94034		BI505881
AM01358	Tmt*Age	C	2	N	2	-0.71246		BI505885
AM01421	Tmt*Age	C	2	N	2	-0.4806		BI506440
AM01455	Tmt*Age	C	2	N	2	-1.287		BI506412
AM01471	Tmt*Age	C	2	N	2	-0.88245		NW_001253062.1
AM01493	Tmt*Age	C	2	N	2	-0.56909		BI507198
AM01654	Tmt*Age	C	2	N	2	-0.75512		BI505796
AM01690	Tmt*Age	C	2	N	2	-0.78226		BI505866
AM01699	Tmt*Age	C	2	N	2	-0.6565		BI509374
AM01785	Tmt*Age	C	2	N	2	-0.97882		BI510169
AM01816	Tmt*Age	C	2	N	2	-0.84669		BI510484
AM01817	Tmt*Age	C	2	N	2	-1.22165		BI510488
AM01990	Tmt*Age	C	2	N	2	-1.11817		BI512139
AM01992	Tmt*Age	C	2	N	2	-0.95062		BI512160
AM02039	Tmt*Age	C	2	N	2	-0.73044		BI512555
AM02068	Tmt*Age	C	2	N	2	-0.42343		BI512775
AM02078	Tmt*Age	C	2	N	2	-0.74869		BI510604
AM02160	Tmt*Age	C	2	N	2	-0.68806		NW_001253513.1
AM02167	Tmt*Age	C	2	N	2	-0.71956		BI513637
AM02185	Tmt*Age	C	2	N	2	-0.68369		BI513742
AM02186	Tmt*Age	C	2	N	2	-0.91683		BI513748
AM02195	Tmt*Age	C	2	N	2	-0.8305		BI513804
AM02271	Tmt*Age	C	2	N	2	1.37985		NW_001253462.1
AM02280	Tmt*Age	C	2	N	2	0.575771		BI514534
AM02316	Tmt*Age	C	2	N	2	-0.7103		BI514792
AM02348	Tmt*Age	C	2	N	2	2.04489		BI515085
AM02375	Tmt*Age	C	2	N	2	-0.94831		BI515276
AM02380	Tmt*Age	C	2	N	2	-0.71648		BI515310
AM02442	Tmt*Age	C	2	N	2	-0.83966
AM02476	Tmt*Age	C	2	N	2	-0.46473		BI515992
AM02485	Tmt*Age	C	2	N	2	-0.78965		BI516045
AM02508	Tmt*Age	C	2	N	2	-0.77628		BI516215
AM02555	Tmt*Age	C	2	N	2	-0.94903		BI516648
AM02556	Tmt*Age	C	2	N	2	0.664265
AM02612	Tmt*Age	C	2	N	2	1.76741		BI517178
AM02625	Tmt*Age	C	2	N	2	1.05488		DQ811780
AM02935	Tmt*Age	C	2	N	2	0.321866	GB10305	XM_393776.3	FBgn0036000
AM03198	Tmt*Age	C	2	N	2	-0.7439	GB10571		FBgn0030627
AM03333	Tmt*Age	C	2	N	2	2.92615	GB10708	XM_397526.3	FBgn0052055
AM03639	Tmt*Age	C	2	N	2	2.24529	GB11015		FBgn0039277
AM03821	Tmt*Age	C	2	N	2	1.44793	GB11198	XM_394927.2	FBgn0039841
AM03896	Tmt*Age	C	2	N	2	0.757322	GB11273	XM_392686.2	FBgn0035154
AM03923	Tmt*Age	C	2	N	2	-1.20075	GB11300		FBgn0025833
AM04396	Tmt*Age	C	2	N	2	-0.91782	GB11777		FBgn0041585
AM04472	Tmt*Age	C	2	N	2	-1.13479	GB11853	XM_001120492.1	FBgn0010113
AM04549	Tmt*Age	C	2	N	2	-0.66633	GB11932	XM_392768.2	FBgn0031738
AM04589	Tmt*Age	C	2	N	2	-0.37025	GB11972		FBgn0033391
AM04616	Tmt*Age	C	2	N	2	-0.79329	GB11999	XM_394813.3	FBgn0041604
AM04711	Tmt*Age	C	2	N	2	-0.93339	GB12094	XM_001121196.1	FBgn0005630
AM04825	Tmt*Age	C	2	N	2	-0.49351	GB12205	XM_624354.2	FBgn0025682
AM04977	Tmt*Age	C	2	N	2	-0.54748	GB12359	XM_624745.2	FBgn0025683
AM05666	Tmt*Age	C	2	N	2	0.676414	GB13057	XM_392633.3	FBgn0035128
AM05807	Tmt*Age	C	2	N	2	3.05215	GB13199	XM_395069.2	FBgn0039464
AM06043	Tmt*Age	C	2	N	2	1.30758	GB13439
AM06074	Tmt*Age	C	2	N	2	-0.6457	GB13470	XM_001121568.1	FBgn0022770
AM06091	Tmt*Age	C	2	N	2	0.787576	GB13488	XM_394764.3
AM06115	Tmt*Age	C	2	N	2	1.97956	GB13513	XM_001123010.1	FBgn0038737
AM06138	Tmt*Age	C	2	N	2	-1.08924	GB13537	XM_001121536.1	FBgn0029967
AM06179	Tmt*Age	C	2	N	2	0.930219	GB13578		FBgn0031973
AM06391	Tmt*Age	C	2	N	2	-0.82743	GB13792	XM_624751.2	FBgn0004797
AM06531	Tmt*Age	C	2	N	2	-0.57889	GB13933		FBgn0046258
AM06849	Tmt*Age	C	2	N	2	0.758064	GB14250	XM_394430.3	FBgn0035835
AM06886	Tmt*Age	C	2	N	2	-0.48436	GB14286		FBgn0031273
AM07086	Tmt*Age	C	2	N	2	-0.8208	GB14488	XM_393828.2	FBgn0040207
AM07127	Tmt*Age	C	2	N	2	-0.53461	GB14529	XM_392429.3	FBgn0003138
AM07194	Tmt*Age	C	2	N	2	-0.6505	GB14597	XM_001120878.1	FBgn0026401
AM07425	Tmt*Age	C	2	N	2	-0.45502	GB14830	XM_394328.3	FBgn0002973
AM07604	Tmt*Age	C	2	N	2	-0.79337	GB15013	XM_001120911.1	FBgn0052176
AM07661	Tmt*Age	C	2	N	2	-0.47143	GB30004	XM_001122189.1	FBgn0037772
AM07781	Tmt*Age	C	2	N	2	-0.58207	GB15192	XM_393928.3	FBgn0032879
AM07849	Tmt*Age	C	2	N	2	-0.80184	GB15260	XM_395087.3	FBgn0041723
AM08575	Tmt*Age	C	2	N	2	-1.55088	GB15993	XM_393996.3	FBgn0051145
AM08593	Tmt*Age	C	2	N	2	-1.01351	GB16012	XR_014871.1	FBgn0003244
AM08700	Tmt*Age	C	2	N	2	0.575811	GB16120	XM_623726.1	FBgn0040237
AM09059	Tmt*Age	C	2	N	2	-0.57768	GB16480	XM_392448.3	FBgn0034999
AM09461	Tmt*Age	C	2	N	2	0.730584	GB16884	XM_625148.2	FBgn0037288
AM09590	Tmt*Age	C	2	N	2	1.12641	GB17014	XM_001123204.1	FBgn0035942
AM10040	Tmt*Age	C	2	N	2	-1.35503	GB17469		FBgn0013733
AM10173	Tmt*Age	C	2	N	2	0.598832	GB17602	XM_623298.2	FBgn0027093
AM10600	Tmt*Age	C	2	N	2	-0.3922	GB18027	XM_392730.3	FBgn0034412
AM10687	Tmt*Age	C	2	N	2	-1.25895	GB18119	XM_394463.3	FBgn0031703
AM10782	Tmt*Age	C	2	N	2	-0.88059	GB18216
AM10806	Tmt*Age	C	2	N	2	-0.87782	GB30102	XM_393273.3	FBgn0000114
AM10833	Tmt*Age	C	2	N	2	-0.79409	GB18268	XM_397032.3
AM11218	Tmt*Age	C	2	N	2	1.6717	GB18657	XM_624606.2	FBgn0039084
AM11352	Tmt*Age	C	2	N	2	-0.47647	GB30088	XM_625237.2	FBgn0039045
AM11372	Tmt*Age	C	2	N	2	-0.57492	GB18814	XM_391895.3	FBgn0003380
AM11426	Tmt*Age	C	2	N	2	-0.76859	GB18869	XM_396348.3	FBgn0038063
AM11565	Tmt*Age	C	2	N	2	-1.05903	GB19009	XM_001122012.1
AM11776	Tmt*Age	C	2	N	2	-0.95683	GB19222		FBgn0051344
AM12016	Tmt*Age	C	2	N	2	-1.43258	GB19464	XM_391826.3	FBgn0004034
AM12404	Tmt*Age	C	2	N	2	0.959378	GB19857	XM_623217.2	FBgn0003884
AM12575	Tmt*Age	C	2	N	2	14.1471	GB20028	XM_001122316.1
AM12690	Tmt*Age	C	2	N	2	1.65418	GB20143	XM_001122460.1	FBgn0002022
AM12756	Tmt*Age	C	2	N	2	0.764252	GB30320		FBgn0045495
AM12867	Tmt*Age	C	2	N	2	-0.37086		NW_001253510.1

## Sheet: ST2
Supplementary Table 2: Significantly, differently expressed transcripts (FDR<0.001) between control and N. apis infected workers in fat body tissue at 2 and 7 days post-infection.
AM ID	Effect	Treatment 1	Age 1	Treatment 2	Age 2	Estimate	GB ID	Accession #	Flybase ID
AM00001	Age		2		7	0.455176	GB10174	XM_001120361.1	FBgn0044050
AM00013	Age		2		7	0.869256	GB30191		FBgn0038780
AM00068	Age		2		7	2.63423		NW_001253101.1
AM00092	Age		2		7	-0.66555	GB30195	XM_397297.3	FBgn0029876
AM00094	Age		2		7	-0.29095	GB30230		FBgn0050496
AM00095	Age		2		7	-0.43012	GB30350	XM_001120793.1	FBgn0053120
AM00102	Age		2		7	-2.34388	GB30100	XM_001120032.1	FBgn0036117
AM00108	Age		2		7	0.409493		NW_001253354.1
AM00162	Age		2		7	0.901367	GB11871
AM00189	Age		2		7	-0.99707	GB30134		FBgn0037324
AM00313	Age		2		7	0.406086	GB30283	XM_001120812.1	FBgn0030715
AM00322	Age		2		7	-0.55911	GB10628		FBgn0035787
AM00327	Age		2		7	-0.81816	GB30417	XM_001121168.1	FBgn0052405
AM00328	Age		2		7	-1.15709	GB30336	XM_001120676.1	FBgn0037069
AM00339	Age		2		7	0.798076	GB10424	XM_001123101.1	FBgn0050045
AM00342	Age		2		7	0.6612	GB30200		FBgn0039481
AM00343	Age		2		7	0.861237	GB14537	XM_395664.3	FBgn0052405
AM00385	Age		2		7	-0.48637		DB729627
AM00397R	Age		2		7	1.12417		DB730124
AM00409R	Age		2		7	0.460998		DB730912
AM00410	Age		2		7	0.514107		DB761860
AM00425	Age		2		7	-0.35774		DB731363
AM00435R	Age		2		7	-1.44719		DB731786
AM00442	Age		2		7	-0.49712		DB758655
AM00445	Age		2		7	0.688971		DB732211
AM00447R	Age		2		7	-1.93424		DB735866
AM00452	Age		2		7	-0.32696		DB758892
AM00454	Age		2		7	0.469715		DB758943
AM00464R	Age		2		7	1.37658		BP875367
AM00477	Age		2		7	-0.77579		DB760574
AM00478	Age		2		7	-1.00379		DB733879
AM00497R	Age		2		7	0.519746		DB734458
AM00508	Age		2		7	0.684191		DB761381
AM00522	Age		2		7	-0.60986		DB761724
AM00523	Age		2		7	-1.28252		DB734996
AM00526	Age		2		7	0.899011		DB761813
AM00527R	Age		2		7	0.803761		DB735082
AM00547	Age		2		7	0.477326		XM_393297.3	FBgn0038294
AM00547R	Age		2		7	0.532007		XM_393297.3	FBgn0038294
AM00556	Age		2		7	0.862017		DB763009
AM00563	Age		2		7	0.869614		DB763379
AM00564	Age		2		7	0.509308		DB736695
AM00574R	Age		2		7	0.920543		DB737261
AM00575	Age		2		7	0.616254		DB772817
AM00583	Age		2		7	-0.48226		DB764777
AM00591	Age		2		7	0.483777		DB764945
AM00592	Age		2		7	1.10117		DB737925
AM00610R	Age		2		7	0.619971		DB747670
AM00612R	Age		2		7	0.336211		DB739042
AM00618R	Age		2		7	0.752458		DB737888
AM00620	Age		2		7	0.513616		DB734247
AM00648	Age		2		7	1.0989		DB767285
AM00652	Age		2		7	0.906527		DB774487
AM00662	Age		2		7	-0.61068		DB767810
AM00697	Age		2		7	0.281502		DB741702
AM00699R	Age		2		7	0.789576		DB741713
AM00707	Age		2		7	-1.06991		DB742147
AM00713	Age		2		7	-0.35016		DB742235
AM00723R	Age		2		7	1.0127		DB742592
AM00729R	Age		2		7	1.083		BP538602
AM00731	Age		2		7	-0.86329		DB742949
AM00734	Age		2		7	-0.74269		DB769853
AM00737R	Age		2		7	0.319934		DB743131
AM00752	Age		2		7	-0.50791		DB770904
AM00764	Age		2		7	-0.47982		DB771091
AM00765	Age		2		7	0.546784		DB744221
AM00771R	Age		2		7	0.658605		DB732065
AM00785	Age		2		7	-0.37998		XR_015011.1
AM00789	Age		2		7	-0.44384		DB772626
AM00795	Age		2		7	1.93116		DB772778
AM00796	Age		2		7	0.608685		DB746046
AM00797	Age		2		7	0.779204		XM_001122849.1
AM00799	Age		2		7	0.51507		DB772853
AM00802R	Age		2		7	0.849483		DB746132
AM00848R	Age		2		7	1.79588		DB742403
AM00859	Age		2		7	-0.58802		DB774889
AM00860	Age		2		7	-0.5899		DB748108
AM00869	Age		2		7	0.441681		DB775083
AM00892R	Age		2		7	0.934253		DB749318
AM00893	Age		2		7	0.910489		DB774428
AM00915	Age		2		7	0.532893	GB13532		FBgn0027553
AM00929	Age		2		7	1.8907		DB777777
AM00930	Age		2		7	1.82809		DB743151
AM00930R	Age		2		7	1.82183		DB743151
AM00932R	Age		2		7	0.801561		DB743813
AM00941R	Age		2		7	0.434793		DB751431
AM00948	Age		2		7	0.453802		DB752385
AM00959R	Age		2		7	0.644264	GB15194	XM_001123046.1	FBgn0030876
AM00997	Age		2		7	0.505284		DB753883
AM00997R	Age		2		7	0.507254		DB753883
AM00998	Age		2		7	0.782107		DB780492
AM01005	Age		2		7	0.862117		DB735557
AM01005R	Age		2		7	1.30106		DB735557
AM01012	Age		2		7	0.388109		DB781032
AM01021	Age		2		7	0.426923		DB738140
AM01021R	Age		2		7	1.09447		DB738140
AM01039	Age		2		7	-0.72068		XM_391841.3
AM01042	Age		2		7	0.488808		BI502836
AM01045	Age		2		7	0.837342		BI502856
AM01077	Age		2		7	0.757299		BI503100
AM01083	Age		2		7	0.718285		BI503143
AM01097	Age		2		7	0.630166		BE844402
AM01102	Age		2		7	1.48209		BI503363
AM01103	Age		2		7	0.672786		BI503371
AM01113	Age		2		7	-0.4706		BI503469
AM01114	Age		2		7	1.14135		BI503477
AM01116	Age		2		7	0.876787		BI503499
AM01117	Age		2		7	-0.81526		BI503541
AM01122	Age		2		7	-0.71333		BI503596
AM01148	Age		2		7	1.07029		BI503820
AM01164	Age		2		7	1.11709		BI503971
AM01166	Age		2		7	-0.70926		BI504013
AM01168	Age		2		7	0.414071		BI504028
AM01174	Age		2		7	0.764797		BI504063
AM01187	Age		2		7	0.75616		BI504224
AM01194	Age		2		7	0.767001		BI504328
AM01204	Age		2		7	-0.4313		DB739025
AM01207	Age		2		7	-0.78769		BI504425
AM01227	Age		2		7	-0.41628		BI504626
AM01230	Age		2		7	-0.58927		NW_001253489.1
AM01233	Age		2		7	2.79645		XM_623529.2
AM01271	Age		2		7	-1.94565		BI505007
AM01281	Age		2		7	0.687986		BI505115
AM01290	Age		2		7	0.867871		BI505213
AM01292	Age		2		7	-0.69796		XM_001122591.1	FBgn0039187
AM01293	Age		2		7	0.553639		BI505238
AM01295	Age		2		7	-0.79384
AM01319	Age		2		7	0.642368		BI505435
AM01324	Age		2		7	-0.36548		BI505470
AM01340	Age		2		7	0.828104		BI505673
AM01341	Age		2		7	0.587148		BI505674
AM01370	Age		2		7	0.715973		BI505996
AM01376	Age		2		7	0.979395		NW_001254179.1
AM01404	Age		2		7	-0.45013		BI506262
AM01408	Age		2		7	0.835664		XM_623658.2
AM01412	Age		2		7	-0.53601		BE844531
AM01413	Age		2		7	1.0584		NW_001253271.1
AM01416	Age		2		7	0.685967		NW_001253388.1
AM01421	Age		2		7	0.324854		BI506440
AM01428	Age		2		7	-0.65671		BI506490
AM01435	Age		2		7	0.635062		BI506549
AM01466	Age		2		7	1.29359		XM_393529.3	FBgn0013307
AM01491	Age		2		7	-0.4818		BI507155
AM01495	Age		2		7	-0.38682		XM_001123151.1	FBgn0023177
AM01498	Age		2		7	0.964463		BI507232
AM01502	Age		2		7	1.04762		BI505460
AM01513	Age		2		7	-0.49612		BI507444
AM01516	Age		2		7	-0.42755		BE844530
AM01527	Age		2		7	0.85239		BI507634
AM01539	Age		2		7	0.516582		BI507757
AM01542	Age		2		7	0.599487		BI507778
AM01550	Age		2		7	1.45248		DB776397
AM01558	Age		2		7	-0.65893		BI507922
AM01571	Age		2		7	1.13898		DB768663
AM01572	Age		2		7	-0.61514		NW_001253120.1
AM01574	Age		2		7	0.541692		BI508038
AM01581	Age		2		7	-0.43695		BI508096
AM01586	Age		2		7	-0.6014		BI508166
AM01588	Age		2		7	0.536144		BI508200
AM01603	Age		2		7	-0.60893		BI507555
AM01618	Age		2		7	-0.46889		BI505621
AM01629	Age		2		7	-0.35656		BI508659
AM01633	Age		2		7	-0.43722		DB767378
AM01635	Age		2		7	-0.63874	GB19754	XM_001122394.1	FBgn0028424
AM01639	Age		2		7	-0.91153		BI508755
AM01649	Age		2		7	0.791366		BI508848
AM01658	Age		2		7	0.880341		BI508957
AM01661	Age		2		7	0.374019		BI509054
AM01674	Age		2		7	-0.93878		XM_001120137.1	FBgn0011296
AM01687	Age		2		7	1.05343		BI509260
AM01693	Age		2		7	0.4261		BI503349
AM01695	Age		2		7	0.665489		BI509321
AM01703	Age		2		7	0.772507		BI509416
AM01704	Age		2		7	-0.79276		BI504692
AM01724	Age		2		7	0.666869		BI509597
AM01725	Age		2		7	-0.42033		BI509600
AM01741	Age		2		7	-0.57782		NM_001040230.1
AM01747	Age		2		7	0.674524		BI504555
AM01752	Age		2		7	0.636943		XM_001120188.1	FBgn0036277
AM01761	Age		2		7	0.735775		BI507955
AM01780	Age		2		7	0.55152		BI506718
AM01787	Age		2		7	0.409079		BI510193
AM01791	Age		2		7	-1.61758		BI510234
AM01794	Age		2		7	-0.78153		BI510303
AM01800	Age		2		7	0.619625		NM_001011629.1	FBgn0013948
AM01804	Age		2		7	0.75013		NM_001011629.1	FBgn0013948
AM01806	Age		2		7	0.559434		BI503980
AM01812	Age		2		7	-0.78551		BI510447
AM01818	Age		2		7	0.443237		BI510497
AM01844	Age		2		7	-0.50098		BI510722
AM01854	Age		2		7	-0.61371		XM_623968.2	FBgn0035133
AM01855	Age		2		7	-0.55502		BI510839
AM01871	Age		2		7	-1.10467		BI511029
AM01875	Age		2		7	0.624086		NW_001253412.1
AM01882	Age		2		7	0.483649		BI511202
AM01883	Age		2		7	-0.44196		BI507622
AM01893	Age		2		7	0.646794		NW_001253091.1
AM01906	Age		2		7	-0.45348		BI511418
AM01929	Age		2		7	0.505656		XM_623621.2
AM01941	Age		2		7	-0.52485		NW_001253420.1
AM01947	Age		2		7	-0.28642		BI510641
AM01960	Age		2		7	1.76277		BI511983
AM01979	Age		2		7	-0.67682		BI505947
AM01983	Age		2		7	-0.89762		BI512108
AM01997	Age		2		7	0.973678		BI512202
AM02005	Age		2		7	0.732084		BI512282
AM02007	Age		2		7	0.746453		DB758791
AM02023	Age		2		7	0.702832		NW_001253370.1
AM02049	Age		2		7	-0.5489		NM_001040230.1
AM02064	Age		2		7	-0.51028		DB768916
AM02066	Age		2		7	0.366565		BI512771
AM02077	Age		2		7	-1.07753		BI512828
AM02085	Age		2		7	-0.63606		BI512915
AM02088	Age		2		7	-0.44425		NM_001040230.1
AM02103	Age		2		7	-0.98282		NW_001253220.1
AM02157	Age		2		7	0.911093
AM02167	Age		2		7	0.547898		BI513637
AM02168	Age		2		7	0.316957		BI513640
AM02181	Age		2		7	-0.67787		BI513728
AM02196	Age		2		7	-0.57321		XM_001119931.1
AM02197	Age		2		7	0.574205		NW_001257178.1
AM02202	Age		2		7	0.673863		NW_001253041.1
AM02213	Age		2		7	-0.66022		NW_001253520.1
AM02280	Age		2		7	-0.61978		BI514534
AM02289	Age		2		7	-0.60246		BI508458
AM02302	Age		2		7	0.859444		XM_391845.3
AM02315	Age		2		7	-0.94202		BI503582
AM02329	Age		2		7	-0.33035		BI514943
AM02354	Age		2		7	0.834195		BI515136
AM02359	Age		2		7	1.05667		BI514517
AM02366	Age		2		7	-0.62541		BI515207
AM02379	Age		2		7	0.633457		BI515308
AM02383	Age		2		7	-0.74268	GB10259	XM_392619.3	FBgn0044324
AM02389	Age		2		7	0.715844		XM_001120203.1	FBgn0031534
AM02397	Age		2		7	1.02523		XM_392795.3
AM02422	Age		2		7	0.733697		BI515563
AM02436	Age		2		7	-0.68633		BI515660
AM02439	Age		2		7	-0.41501		NW_001253426.1
AM02451	Age		2		7	-0.44895		BI515826
AM02479	Age		2		7	0.821159		NW_001253338.1
AM02489	Age		2		7	0.808235		BI516057
AM02522	Age		2		7	0.578902		NW_001253216.1
AM02525	Age		2		7	0.568564		BI516441
AM02527	Age		2		7	0.579723		NW_001253893.1
AM02531	Age		2		7	-0.43047	GB30029	XM_625114.2	FBgn0038424
AM02535	Age		2		7	-0.75918		NW_001253216.1
AM02541	Age		2		7	0.533528		BI516551
AM02548	Age		2		7	0.532681		BI516609
AM02552	Age		2		7	-0.82044		BI506387
AM02560	Age		2		7	-0.71517		XR_014966.1
AM02562	Age		2		7	0.496345		BI516696
AM02572	Age		2		7	1.27516		BI507150
AM02574	Age		2		7	-1.82239		BI510762
AM02609	Age		2		7	0.354832		BI511114
AM02630	Age		2		7	1.31339	GB30418
AM02638	Age		2		7	-0.67651	GB10009	XM_396338.3	FBgn0003884
AM02654	Age		2		7	-0.65498	GB10026	XM_392379.3	FBgn0031213
AM02671	Age		2		7	-0.47717	GB10043	XM_623550.2	FBgn0035397
AM02672	Age		2		7	-1.68933	GB10044		FBgn0035132
AM02675	Age		2		7	-0.85591	GB10047		FBgn0039481
AM02677	Age		2		7	0.446615	GB10049	XM_393459.3	FBgn0003137
AM02694	Age		2		7	1.00555	GB10066		FBgn0031866
AM02702	Age		2		7	-0.51064	GB10074	XM_396577.3	FBgn0031030
AM02716	Age		2		7	0.737503	GB10088	XM_392555.3	FBgn0030334
AM02724	Age		2		7	-0.45082	GB10096		FBgn0023423
AM02738	Age		2		7	-0.51343	GB17135	XM_393555.3	FBgn0038977
AM02749	Age		2		7	-0.4579	GB10121	XM_001121222.1	FBgn0037834
AM02760	Age		2		7	-0.43879	GB10132	XM_001120325.1	FBgn0032845
AM02771	Age		2		7	0.479008	GB10143
AM02810	Age		2		7	-0.61251	GB10183		FBgn0011589
AM02815	Age		2		7	0.510775	GB10188	XM_623964.2	FBgn0028920
AM02818	Age		2		7	-0.57271	GB10191	XM_623523.2	FBgn0037121
AM02836	Age		2		7	1.01244	GB10209	XM_624594.2	FBgn0038405
AM02842	Age		2		7	-0.48358	GB10215	XM_001120791.1	FBgn0035644
AM02855	Age		2		7	0.635983	GB10228	XM_001121130.1	FBgn0029975
AM02885	Age		2		7	-0.5139	GB10258	XM_393328.3	FBgn0027496
AM02886	Age		2		7	-0.64473	GB10259	XM_392619.3	FBgn0044324
AM02903	Age		2		7	-0.28812	GB10273	XM_001122526.1
AM02907	Age		2		7	0.386328	GB30512	XM_623043.2	FBgn0003721
AM02917	Age		2		7	-1.02295	GB10287		FBgn0030056
AM02920	Age		2		7	-0.57349	GB10290	XM_397549.3	FBgn0027561
AM02937	Age		2		7	-0.48282	GB10307	XM_625245.2
AM02951	Age		2		7	-0.39001	GB10321	XM_001122830.1	FBgn0038422
AM02960	Age		2		7	-1.35747	GB30474		FBgn0036829
AM02961	Age		2		7	-0.41346	GB10331	XM_624210.2	FBgn0015240
AM02962	Age		2		7	-0.72797	GB10332	XM_395115.3	FBgn0051992
AM02972	Age		2		7	-0.45901	GB10342	XM_396803.2	FBgn0015558
AM02996	Age		2		7	-1.29916	GB10367	XM_392727.3	FBgn0032684
AM03002	Age		2		7	0.963829	GB10373		FBgn0032402
AM03005	Age		2		7	-0.37645	GB10376	XM_001120777.1	FBgn0036741
AM03006	Age		2		7	0.539897	GB10377	XM_392877.3	FBgn0040395
AM03020	Age		2		7	-0.41339	GB10392	XM_623571.1	FBgn0023517
AM03029	Age		2		7	-0.43582	GB10401	XM_001122251.1	FBgn0032168
AM03044	Age		2		7	-0.34888	GB30013	XM_396529.2	FBgn0032524
AM03052	Age		2		7	0.670643	GB10424	XM_001123101.1	FBgn0050045
AM03066	Age		2		7	-0.44199	GB10438	XM_392246.3	FBgn0022987
AM03085	Age		2		7	-0.75351	GB10457	XM_001122208.1	FBgn0039738
AM03091	Age		2		7	-0.63383	GB10464		FBgn0039357
AM03103	Age		2		7	-0.76688	GB10476	XM_001120219.1	FBgn0037381
AM03105	Age		2		7	-0.48891	GB10478	XM_001120664.1	FBgn0065108
AM03132	Age		2		7	-0.5837	GB12997	XR_015099.1	FBgn0035950
AM03141	Age		2		7	0.732806	GB10514	XM_391936.3	FBgn0003884
AM03142	Age		2		7	-0.82246	GB10515	XM_001121979.1	FBgn0032899
AM03163	Age		2		7	1.53202	GB30365	NM_001040223.1	FBgn0034470
AM03170	Age		2		7	-0.30838	GB10543	XM_001121999.1	FBgn0033267
AM03180	Age		2		7	0.391236	GB10553	XM_392276.3	FBgn0037072
AM03189	Age		2		7	0.88581	GB10562	XM_624025.1	FBgn0037370
AM03204	Age		2		7	0.495015	GB10577	XR_014902.1	FBgn0038721
AM03211	Age		2		7	-0.70648	GB10584	XM_623265.2	FBgn0051414
AM03212	Age		2		7	-1.03637	GB10585	XM_001120327.1	FBgn0002733
AM03216	Age		2		7	-0.45149	GB10589	XM_392441.3	FBgn0034609
AM03254	Age		2		7	-0.52989	GB10628		FBgn0035787
AM03278	Age		2		7	0.374972	GB10651	XM_001123012.1	FBgn0035035
AM03300	Age		2		7	2.38253	GB30202	XM_625244.2	FBgn0051496
AM03302	Age		2		7	1.69401	GB10676	XM_001120852.1	FBgn0030421
AM03310	Age		2		7	0.477948	GB30208	XM_001122056.1	FBgn0036291
AM03348	Age		2		7	-0.52044	GB10723	XM_001122041.1	FBgn0034314
AM03363	Age		2		7	-0.5876	GB10738	XM_396942.3
AM03366	Age		2		7	-0.40433	GB10741		FBgn0051635
AM03368	Age		2		7	-0.36365	GB10743	XM_001122527.1
AM03370	Age		2		7	-0.55464	GB10745	XR_015068.1	FBgn0052103
AM03371	Age		2		7	-0.37311	GB10746	XM_395779.3	FBgn0031535
AM03385	Age		2		7	1.57717	GB10760	XM_001121343.1	FBgn0031476
AM03391	Age		2		7	-0.65141	GB10766	XM_625068.2	FBgn0000464
AM03435	Age		2		7	-0.56291	GB10810	XM_392792.3	FBgn0001324
AM03443	Age		2		7	-0.52051	GB10818
AM03445	Age		2		7	1.3015	GB10820	XM_394404.2	FBgn0000592
AM03457	Age		2		7	-0.56187	GB10832	XM_393699.3	FBgn0031673
AM03473	Age		2		7	-0.49653	GB10848	XM_001122476.1
AM03480	Age		2		7	-0.58336	GB10855	XM_393632.3
AM03481	Age		2		7	-1.84922	GB30235	XM_001119928.1	FBgn0038095
AM03485	Age		2		7	-0.55326	GB10860	XM_393631.3
AM03494	Age		2		7	-0.56032	GB10869	NM_001011600.1	FBgn0002565
AM03515	Age		2		7	-0.31047	GB10890
AM03521	Age		2		7	0.648433	GB10896	XM_395092.3	FBgn0051997
AM03527	Age		2		7	-0.70224	GB10902	XM_623909.1	FBgn0037807
AM03533	Age		2		7	-0.68097	GB10908		FBgn0038581
AM03564	Age		2		7	0.590537	GB10939	XM_391961.3	FBgn0004117
AM03574	Age		2		7	-0.53773	GB10950	XM_392122.3	FBgn0041588
AM03590	Age		2		7	-0.43507	GB10967	XM_392995.3	FBgn0015276
AM03599	Age		2		7	-0.4111	GB10977		FBgn0034118
AM03631	Age		2		7	0.597846	GB11007	XM_393442.3	FBgn0051999
AM03639	Age		2		7	-1.75412	GB11015		FBgn0039277
AM03640	Age		2		7	-0.55931	GB11016	XM_391837.3	FBgn0039994
AM03651	Age		2		7	1.23469	GB11027	XM_001120068.1	FBgn0033304
AM03658	Age		2		7	-0.29641	GB11034	XM_396202.3	FBgn0035244
AM03682	Age		2		7	0.595154	GB11058	XM_396419.3	FBgn0002306
AM03688	Age		2		7	-0.81029	GB11064	XM_392698.3	FBgn0039084
AM03716	Age		2		7	0.948231	GB11092	NM_001040207.1	FBgn0034474
AM03721	Age		2		7	0.405448	GB11097	XM_001122217.1	FBgn0036316
AM03729	Age		2		7	0.538148	GB11105		FBgn0024308
AM03744	Age		2		7	0.50589	GB11120	XM_624549.2	FBgn0037538
AM03749	Age		2		7	-0.57959	GB11125	XM_392385.3	FBgn0035849
AM03755	Age		2		7	-1.01839	GB11131	XM_001123190.1
AM03778	Age		2		7	0.803877	GB11154	XM_397179.3	FBgn0036125
AM03784	Age		2		7	-0.53857	GB11160	XM_001122315.1	FBgn0001491
AM03789	Age		2		7	-0.39495	GB11165	XM_395530.1	FBgn0033210
AM03814	Age		2		7	0.474943	GB11191	XM_395765.1	FBgn0035588
AM03816	Age		2		7	0.755568	GB11193
AM03833	Age		2		7	0.650425	GB11210	XM_395385.2	FBgn0036208
AM03843	Age		2		7	-0.51899	GB11220	XM_624755.2	FBgn0037533
AM03848	Age		2		7	-0.5263	GB11225	XM_623712.2	FBgn0029737
AM03865	Age		2		7	-0.45474	GB11242	XM_624115.2	FBgn0051908
AM03872	Age		2		7	-0.49002	GB11249	XM_392604.3	FBgn0035860
AM03887	Age		2		7	0.722766	GB11264	XM_001119903.1	FBgn0032402
AM03893	Age		2		7	-0.54872	GB11270	XM_001121969.1
AM03895	Age		2		7	-0.34788	GB11272	XM_001122542.1	FBgn0028970
AM03901	Age		2		7	-1.09167	GB11278	XR_015065.1	FBgn0051746
AM03908	Age		2		7	0.415687	GB11285	XM_001121020.1	FBgn0051739
AM03909	Age		2		7	-0.52671	GB11286	XM_394574.3	FBgn0035484
AM03921	Age		2		7	-1.16133	GB11298		FBgn0032213
AM03938	Age		2		7	-0.87658	GB11315	XM_395749.3	FBgn0023510
AM03948	Age		2		7	0.528861	GB11326	XM_392138.3	FBgn0035636
AM03957	Age		2		7	-0.43715	GB11335	XM_393424.3	FBgn0030574
AM03962	Age		2		7	-0.71964	GB11340	XM_623660.2	FBgn0031976
AM03970	Age		2		7	-0.51371	GB11349	XM_397276.3	FBgn0034155
AM03982	Age		2		7	-0.83433	GB11361	XM_623084.2	FBgn0031645
AM03984	Age		2		7	-0.73384	GB11363	XM_392533.3	FBgn0015797
AM03993	Age		2		7	-0.73097	GB11370	XM_001121007.1	FBgn0027280
AM04017	Age		2		7	-0.69165	GB11395		FBgn0016132
AM04020	Age		2		7	-0.37309	GB11398	XM_392721.3	FBgn0028926
AM04025	Age		2		7	-0.57353	GB11404	XM_001120829.1	FBgn0003744
AM04032	Age		2		7	0.642517	GB11411	XM_397309.1	FBgn0004837
AM04033	Age		2		7	1.26417	GB11412	XM_395449.3	FBgn0039620
AM04050	Age		2		7	-0.49325	GB11429	XM_393330.3	FBgn0030354
AM04051	Age		2		7	0.56091	GB11430	XM_625258.2	FBgn0039805
AM04053	Age		2		7	0.655601	GB11432	XM_392466.3	FBgn0026562
AM04055	Age		2		7	-0.61016	GB11434	XM_392985.3	FBgn0022942
AM04082	Age		2		7	-0.80963	GB11461	XM_395535.3	FBgn0035978
AM04109	Age		2		7	0.46379	GB11489	XM_396785.3	FBgn0019957
AM04123	Age		2		7	-0.90016	GB11503	XM_001120678.1	FBgn0069968
AM04129	Age		2		7	-0.74756	GB11509	XM_001121015.1	FBgn0015390
AM04148	Age		2		7	-0.29446	GB11528	XM_623567.2	FBgn0053100
AM04170	Age		2		7	1.86092	GB11550	XM_625291.2	FBgn0038819
AM04192	Age		2		7	-0.60633	GB11572	XM_623374.2	FBgn0025885
AM04194	Age		2		7	-0.50796	GB11574	XM_623330.2	FBgn0035162
AM04208	Age		2		7	-1.30689	GB11588	XM_001121121.1	FBgn0015316
AM04216	Age		2		7	-1.68655	GB11596	XM_623922.2	FBgn0043044
AM04221	Age		2		7	0.930657	GB11601		FBgn0030275
AM04227	Age		2		7	-0.84503	GB11607	XR_014958.1	FBgn0034997
AM04231	Age		2		7	-0.5753	GB11611	XM_395804.2	FBgn0031768
AM04233	Age		2		7	-0.82735	GB11613	XM_001122180.1	FBgn0001128
AM04243	Age		2		7	-0.48316	GB11623	XM_001123155.1	FBgn0061200
AM04246	Age		2		7	-0.29413	GB11626	XM_001122507.1	FBgn0037614
AM04275	Age		2		7	0.412164	GB11655	XM_623797.2	FBgn0004888
AM04292	Age		2		7	-0.38925	GB11672		FBgn0033607
AM04319	Age		2		7	-0.53855	GB11699	XM_623651.2	FBgn0029783
AM04323	Age		2		7	0.815283	GB11703	XM_396507.3	FBgn0039864
AM04335	Age		2		7	0.591119	GB11716
AM04339	Age		2		7	-0.75749	GB11720	XM_001122544.1	FBgn0054031
AM04375	Age		2		7	-0.58157	GB11756	XM_001121132.1	FBgn0034808
AM04401	Age		2		7	-0.64488	GB11782	XM_395542.2	FBgn0036375
AM04410	Age		2		7	0.570776	GB11791	XM_001122395.1	FBgn0025336
AM04420	Age		2		7	1.01546	GB11801	XM_001122392.1	FBgn0039224
AM04433	Age		2		7	-1.38281	GB11814	XM_001121288.1	FBgn0051974
AM04455	Age		2		7	0.697036	GB11836	XM_001122668.1	FBgn0000451
AM04458	Age		2		7	-0.51568	GB11839	XM_396948.3	FBgn0010909
AM04462	Age		2		7	-0.99452	GB11843	XM_396451.3	FBgn0036007
AM04489	Age		2		7	0.551528	GB11870	XM_396925.3	FBgn0035398
AM04494	Age		2		7	1.31468	GB11876	XM_623720.2	FBgn0036901
AM04502	Age		2		7	0.386593	GB11884	XM_394817.3	FBgn0038632
AM04525	Age		2		7	0.612381	GB11908	XM_001122137.1	FBgn0034909
AM04532	Age		2		7	-1.24106	GB11915	XM_396217.3	FBgn0053528
AM04548	Age		2		7	0.813231	GB11931
AM04551	Age		2		7	0.998204	GB11934		FBgn0036838
AM04560	Age		2		7	-1.76495	GB11943	XM_623618.2	FBgn0036910
AM04562	Age		2		7	-0.56921	GB11945	XM_001122596.1	FBgn0029831
AM04570	Age		2		7	-0.74405	GB11952
AM04586	Age		2		7	-0.95593	GB11969	XM_395629.3	FBgn0043044
AM04588	Age		2		7	-0.64927	GB11971	XM_393467.3	FBgn0031070
AM04592	Age		2		7	-0.33247	GB11975	XM_392643.3	FBgn0039726
AM04597	Age		2		7	-0.30766	GB11980	XM_625090.1	FBgn0031229
AM04633	Age		2		7	-0.34341	GB12016	XM_392474.2	FBgn0052758
AM04640	Age		2		7	0.480181	GB12023	XM_625159.2	FBgn0037956
AM04647	Age		2		7	-0.43541	GB12030	XM_625201.2	FBgn0017550
AM04671	Age		2		7	-1.42921	GB12054	XM_624769.1	FBgn0039620
AM04691	Age		2		7	-0.43741	GB12074	XM_396531.3	FBgn0029958
AM04710	Age		2		7	-0.45322	GB12093	XM_623614.2	FBgn0037554
AM04717	Age		2		7	1.05177	GB12096	XM_001122200.1	FBgn0036650
AM04727	Age		2		7	0.370295	GB30599	XM_001121838.1	FBgn0020269
AM04742	Age		2		7	1.55147	GB12121	XM_394210.3	FBgn0030592
AM04752	Age		2		7	-0.4321	GB30322	XM_397038.3	FBgn0013984
AM04754	Age		2		7	-0.50924	GB12133	XM_001122415.1	FBgn0032719
AM04780	Age		2		7	-1.21161	GB12159		FBgn0043903
AM04782	Age		2		7	-0.46821	GB12161	XM_001120868.1	FBgn0034479
AM04784	Age		2		7	0.43635	GB12163	XM_393620.3	FBgn0002917
AM04789	Age		2		7	0.645308	GB12168		FBgn0031349
AM04795	Age		2		7	-0.42042	GB12174	XM_395709.3	FBgn0038737
AM04796	Age		2		7	-0.52223	GB12175	XM_394242.3	FBgn0035707
AM04797	Age		2		7	1.23868	GB12176	XM_001120442.1	FBgn0038983
AM04802	Age		2		7	-0.58866	GB12181	XM_001120429.1	FBgn0031845
AM04810	Age		2		7	-0.63115	GB12189	XM_392423.3	FBgn0039304
AM04817	Age		2		7	0.650737	GB12197		FBgn0037251
AM04820	Age		2		7	0.505196	GB12200	NM_001039968.1	FBgn0002940
AM04822	Age		2		7	0.445305	GB12202	XM_396585.3	FBgn0027556
AM04825	Age		2		7	-0.44409	GB12205	XM_624354.2	FBgn0025682
AM04833	Age		2		7	-0.5016	GB12214	XM_394429.3	FBgn0032940
AM04839	Age		2		7	-0.60747	GB12220	XR_014872.1	FBgn0038863
AM04847	Age		2		7	-0.7569	GB30193	XM_001122031.1	FBgn0015624
AM04848	Age		2		7	-0.75671	GB30193	XM_001122031.1	FBgn0015624
AM04862	Age		2		7	-0.56164	GB12242	XM_623945.2	FBgn0039626
AM04864	Age		2		7	0.538598	GB12244	XM_001121523.1	FBgn0027334
AM04871	Age		2		7	-0.49464	GB12251	XM_396580.3	FBgn0032476
AM04902	Age		2		7	-0.81393	GB12283	XM_001120819.1	FBgn0033451
AM04950	Age		2		7	-0.48012	GB12331	XM_396314.3	FBgn0032310
AM04957	Age		2		7	0.719013	GB12338	XM_623103.2	FBgn0000100
AM04964	Age		2		7	-0.53908	GB12346	XM_392132.3	FBgn0031816
AM04983	Age		2		7	-0.51147	GB12365		FBgn0062440
AM04987	Age		2		7	0.569845	GB12369		FBgn0038282
AM04992	Age		2		7	-0.69457	GB12374	XR_015002.1	FBgn0035203
AM05002	Age		2		7	0.416362	GB12384	XM_624464.2	FBgn0035679
AM05012	Age		2		7	-0.65846	GB12394	XM_001121347.1	FBgn0037465
AM05022	Age		2		7	1.74415	GB12404	XM_001120326.1	FBgn0034030
AM05034	Age		2		7	-0.58782	GB12417	XM_001121379.1	FBgn0000057
AM05053	Age		2		7	-0.59202	GB12436	XR_015103.1	FBgn0024277
AM05062	Age		2		7	0.457331	GB12445	XM_001122873.1
AM05064	Age		2		7	-0.63688	GB30300	XM_393642.3	FBgn0028388
AM05079	Age		2		7	-0.69041	GB12462	XM_396878.2	FBgn0042135
AM05094	Age		2		7	0.776184	GB13775	XM_624829.1	FBgn0030890
AM05109	Age		2		7	-0.49951	GB12492	XM_392822.3	FBgn0034605
AM05117	Age		2		7	-0.70444	GB12500		FBgn0036781
AM05125	Age		2		7	0.556616	GB12508	XM_393135.3	FBgn0026372
AM05127	Age		2		7	0.632431	GB12510	XM_397047.3	FBgn0035600
AM05128	Age		2		7	1.18468	GB12511	XM_395114.2	FBgn0001311
AM05145	Age		2		7	-0.72062	GB12529	NM_001040263.1	FBgn0031148
AM05148	Age		2		7	0.627966	GB12532	XM_392133.3	FBgn0033244
AM05150	Age		2		7	-0.42587	GB12534	XM_391873.3	FBgn0035207
AM05154	Age		2		7	-0.85519	GB12538	XM_001120871.1	FBgn0023479
AM05155	Age		2		7	0.317481	GB12539	XM_624944.1	FBgn0036988
AM05159	Age		2		7	-1.15331	GB30574		FBgn0016977
AM05164	Age		2		7	-0.75857	GB12548	XM_623775.2	FBgn0038953
AM05165	Age		2		7	-0.76934	GB12549	XM_394932.3	FBgn0036144
AM05167	Age		2		7	-0.45303	GB12552	XM_395371.3	FBgn0052512
AM05175	Age		2		7	-0.83621	GB12560	XM_395376.2	FBgn0004882
AM05176	Age		2		7	-0.84036	GB12560	XM_395376.2	FBgn0004882
AM05180	Age		2		7	-0.68449	GB12564	XM_624125.1	FBgn0004575
AM05187	Age		2		7	0.536293	GB12571		FBgn0003089
AM05190	Age		2		7	-0.41924	GB12574	XM_395243.2	FBgn0032870
AM05199	Age		2		7	-0.86124	GB12583		FBgn0033782
AM05213	Age		2		7	1.23509	GB12597
AM05221	Age		2		7	-0.93809	GB12605	XM_392454.3	FBgn0041182
AM05233	Age		2		7	-0.7602	GB12617	XM_392296.3	FBgn0033686
AM05240	Age		2		7	-1.04797	GB12624
AM05253	Age		2		7	0.89084	GB12637	XM_392726.3	FBgn0010408
AM05257	Age		2		7	1.23645	GB12641	XM_001122165.1	FBgn0039864
AM05260	Age		2		7	-0.50877	GB12644	XM_395012.3	FBgn0031428
AM05269	Age		2		7	-0.6227	GB12654	XM_624441.2	FBgn0026611
AM05275	Age		2		7	-0.28078	GB12660	XM_396474.3	FBgn0033899
AM05276	Age		2		7	0.560754	GB12661		FBgn0035427
AM05292	Age		2		7	-0.36858	GB12677	XM_394896.3
AM05294	Age		2		7	1.00045	GB12679	XM_625279.2	FBgn0034860
AM05325	Age		2		7	-0.90021	GB12710	XM_001122877.1	FBgn0039755
AM05333	Age		2		7	1.23454	GB12718	XM_001122974.1
AM05343	Age		2		7	0.665195	GB30420	XM_001121527.1	FBgn0040369
AM05360	Age		2		7	1.90121	GB12745		FBgn0033645
AM05366	Age		2		7	0.892998	GB12751	XM_394494.3	FBgn0040257
AM05376	Age		2		7	-0.48757	GB12761	XM_624096.2	FBgn0037707
AM05377	Age		2		7	-1.10144	GB12762	XM_393415.3
AM05381	Age		2		7	0.436911	GB12766	XM_623181.2	FBgn0000121
AM05396	Age		2		7	-0.51868	GB12781	XM_624510.2	FBgn0025687
AM05412	Age		2		7	-1.19361	GB12797	XM_392397.3	FBgn0027560
AM05418	Age		2		7	-0.53234	GB12803	XM_392377.3	FBgn0031799
AM05422	Age		2		7	-0.55355	GB12807	XM_397419.3	FBgn0005624
AM05457	Age		2		7	-0.33911	GB12843		FBgn0034240
AM05468	Age		2		7	0.541092	GB12854	XM_394029.2	FBgn0032287
AM05469	Age		2		7	-0.62785	GB12855	XM_391838.3	FBgn0010352
AM05476	Age		2		7	-0.81433	GB12862	XM_625269.2
AM05483	Age		2		7	-0.71615	GB12870	XM_392870.3	FBgn0032509
AM05489	Age		2		7	-0.47534	GB12876	XM_623052.2	FBgn0005411
AM05498	Age		2		7	1.62653	GB30361		FBgn0000473
AM05515	Age		2		7	-0.45437	GB12902	XM_396280.3	FBgn0030973
AM05522	Age		2		7	1.00828	GB12909	XM_393602.3	FBgn0033087
AM05537	Age		2		7	-0.42537	GB12925	XM_392314.3	FBgn0021814
AM05540	Age		2		7	0.464961	GB15166	XM_623798.2	FBgn0030558
AM05545	Age		2		7	-0.64169	GB12933	XM_001120502.1	FBgn0053041
AM05553	Age		2		7	0.976416	GB12941	XM_397312.3
AM05562	Age		2		7	-1.21866	GB12951	XM_391841.3	FBgn0004907
AM05563	Age		2		7	-1.18372	GB12951	XM_391841.3	FBgn0004907
AM05564	Age		2		7	-1.21974	GB12951	XM_391841.3	FBgn0004907
AM05580	Age		2		7	0.525328	GB12967	XM_392089.3	FBgn0037705
AM05588	Age		2		7	-0.77415	GB12976	XM_396708.2	FBgn0034394
AM05594	Age		2		7	-0.35318	GB12983	XM_001120810.1	FBgn0031267
AM05598	Age		2		7	-0.52229	GB12987		FBgn0010110
AM05606	Age		2		7	-0.35753	GB12995	XM_397072.3	FBgn0053196
AM05607	Age		2		7	0.599974	GB12996	XM_396416.3	FBgn0037233
AM05608	Age		2		7	-0.58232	GB12997	XR_015099.1	FBgn0035950
AM05637	Age		2		7	-0.73902	GB13027	XM_394387.3	FBgn0030468
AM05652	Age		2		7	0.655491	GB13042	XM_394164.3	FBgn0034943
AM05656	Age		2		7	-0.45292	GB13046	XM_395893.3	FBgn0030889
AM05659	Age		2		7	0.456527	GB13049	XM_394471.1	FBgn0003887
AM05701	Age		2		7	0.526254	GB13093	XM_001121042.1	FBgn0053196
AM05719	Age		2		7	-0.35072	GB13111	XM_624707.2	FBgn0036697
AM05733	Age		2		7	0.546881	GB13125		FBgn0030444
AM05755	Age		2		7	0.4975	GB13146	XM_001122125.1	FBgn0036344
AM05766	Age		2		7	0.676412	GB13157	XM_393017.3	FBgn0030742
AM05769	Age		2		7	-0.65651	GB13160	XM_623067.2	FBgn0020385
AM05774	Age		2		7	0.515964	GB13165	XM_001120409.1	FBgn0038627
AM05775	Age		2		7	-0.87843	GB13166	XM_623185.2	FBgn0038192
AM05803	Age		2		7	0.769158	GB13195	XM_392398.3	FBgn0037063
AM05807	Age		2		7	-1.03391	GB13199	XM_395069.2	FBgn0039464
AM05808	Age		2		7	-0.52444	GB30205	XM_001122435.1	FBgn0019664
AM05820	Age		2		7	0.741425	GB13212		FBgn0029123
AM05821	Age		2		7	-0.98515	GB13213	XM_393239.3
AM05830	Age		2		7	0.631367	GB13222	XM_396134.3	FBgn0037912
AM05834	Age		2		7	-0.53169	GB13226	XM_393660.3	FBgn0039111
AM05836	Age		2		7	-0.96715	GB13228	XM_624445.2	FBgn0033093
AM05854	Age		2		7	0.687549	GB13246	XM_394227.3	FBgn0031426
AM05859	Age		2		7	-0.6159	GB13251	XM_623838.2	FBgn0011640
AM05885	Age		2		7	-0.8855	GB13278
AM05893	Age		2		7	-0.47494	GB13286	XM_624563.2	FBgn0039115
AM05900	Age		2		7	0.749626	GB13293	XM_393848.3	FBgn0036715
AM05935	Age		2		7	-0.4564	GB13331	XM_623975.2	FBgn0034558
AM05950	Age		2		7	-0.90371	GB13346		FBgn0038747
AM05968	Age		2		7	1.62937	GB13365	XM_001122903.1	FBgn0030828
AM05971	Age		2		7	-0.6315	GB13368	XM_393423.3	FBgn0030737
AM06002	Age		2		7	1.08323	GB13399	XM_393371.3	FBgn0002773
AM06007	Age		2		7	1.07236	GB13404	XM_624366.2	FBgn0024920
AM06014	Age		2		7	-0.41991	GB13410	XM_395462.3	FBgn0028974
AM06017	Age		2		7	0.593286	GB13413	XM_623601.1	FBgn0038545
AM06022	Age		2		7	0.67916	GB13418	XM_625134.2	FBgn0033205
AM06028	Age		2		7	-0.58189	GB13424	XM_397443.3	FBgn0011704
AM06031	Age		2		7	-0.63614	GB13427	XM_395851.3	FBgn0033035
AM06042	Age		2		7	-0.85459	GB13438		FBgn0036195
AM06064	Age		2		7	-0.6208	GB13460	XM_393777.2	FBgn0030574
AM06087	Age		2		7	1.65731	GB13484	NM_001011654.1	FBgn0031692
AM06117	Age		2		7	-0.53313	GB13515	XM_394615.3	FBgn0038745
AM06120	Age		2		7	-0.66815	GB13518	XM_001122721.1	FBgn0032783
AM06121	Age		2		7	-0.66328	GB13519		FBgn0041775
AM06134	Age		2		7	0.488831	GB13533	XM_001122795.1	FBgn0028622
AM06156	Age		2		7	-0.36826	GB13555	XM_396165.3	FBgn0029879
AM06173	Age		2		7	-0.74034	GB13572	XM_001120527.1	FBgn0002922
AM06179	Age		2		7	-0.83033	GB13578		FBgn0031973
AM06187	Age		2		7	1.11721	GB13587	NM_001011589.1	FBgn0011280
AM06189	Age		2		7	-0.5371	GB13589	XM_001119891.1	FBgn0037061
AM06191	Age		2		7	-0.71489	GB13591	XM_394697.3	FBgn0034736
AM06194	Age		2		7	-1.03039	GB13594	NM_001011651.1	FBgn0013348
AM06197	Age		2		7	-0.58561	GB13597	XM_001120831.1	FBgn0034583
AM06200	Age		2		7	-0.68864	GB13600	XM_624986.2	FBgn0040295
AM06213	Age		2		7	-1.02154	GB13614	XM_624978.1	FBgn0038747
AM06215	Age		2		7	-0.5859	GB13616	XM_623931.2	FBgn0033471
AM06217	Age		2		7	0.775511	GB13618	XM_396204.3	FBgn0034032
AM06225	Age		2		7	0.613826	GB13626	XM_624625.2	FBgn0027611
AM06250	Age		2		7	-0.96313	GB13652	XM_001122505.1
AM06259	Age		2		7	0.412289	GB13661	XM_396035.2	FBgn0038306
AM06288	Age		2		7	-0.77749	GB13690	XM_001120223.1	FBgn0032379
AM06295	Age		2		7	-0.45186	GB13697	XM_396028.3	FBgn0032686
AM06316	Age		2		7	-0.39128	GB13718	XM_624930.2	FBgn0025630
AM06320	Age		2		7	-1.4951	GB13722	XM_393208.3	FBgn0051148
AM06321	Age		2		7	-0.89514	GB13723	XM_623850.2	FBgn0030357
AM06323	Age		2		7	-0.45155	GB13725	XM_624444.1	FBgn0031314
AM06342	Age		2		7	-0.54259	GB13743	XM_001121853.1	FBgn0032397
AM06345	Age		2		7	-0.43061	GB13746	XM_001120253.1	FBgn0038667
AM06347	Age		2		7	-0.6267	GB13748	XM_001121448.1	FBgn0038037
AM06348	Age		2		7	-0.58388	GB13749		FBgn0011206
AM06353	Age		2		7	-0.78608	GB13754	XM_397036.3	FBgn0014906
AM06357	Age		2		7	-1.27204	GB13758	XR_015004.1	FBgn0039109
AM06358	Age		2		7	-0.81401	GB13759	XM_001123339.1	FBgn0001128
AM06360	Age		2		7	0.568614	GB13761	XM_001122058.1	FBgn0010313
AM06397	Age		2		7	-0.40874	GB13798	XR_014978.1	FBgn0058045
AM06409	Age		2		7	-0.58252	GB13810	XM_392908.3	FBgn0015287
AM06412	Age		2		7	-1.67006	GB13813	XM_396085.3	FBgn0027562
AM06417	Age		2		7	-0.36904	GB13818	XM_001121788.1	FBgn0003334
AM06427	Age		2		7	-1.16081	GB30582	XM_624459.2	FBgn0031893
AM06442	Age		2		7	-0.42508	GB13843	XM_393291.3	FBgn0036804
AM06458	Age		2		7	-1.1011	GB13859	XM_624615.2	FBgn0052158
AM06460	Age		2		7	-0.53328	GB13861	XM_392480.3	FBgn0020626
AM06472	Age		2		7	-0.73974	GB13873	XM_001122804.1	FBgn0038197
AM06480	Age		2		7	-1.37195	GB13882	XM_394662.3	FBgn0001258
AM06485R	Age		2		7	0.722626	GB13887	XM_395960.3	FBgn0035283
AM06493	Age		2		7	-0.56213	GB13895	XM_395061.1	FBgn0030336
AM06509	Age		2		7	-0.5841	GB30309	XM_001122111.1	FBgn0020309
AM06534	Age		2		7	1.8003	GB13936	XM_625277.2	FBgn0030244
AM06543	Age		2		7	-0.26544	GB13945	XM_395582.3	FBgn0035526
AM06551	Age		2		7	-0.39972	GB13953	XM_001122419.1	FBgn0030851
AM06558	Age		2		7	-0.56749	GB13960	XM_393830.3	FBgn0036460
AM06563	Age		2		7	-0.54863	GB13965	XM_393653.3	FBgn0038206
AM06565	Age		2		7	-0.60433	GB13967	NM_001012429.1	FBgn0043841
AM06566	Age		2		7	-0.47966	GB13968	XM_395147.3	FBgn0038475
AM06570	Age		2		7	-0.4639	GB13972	XM_394079.3	FBgn0034532
AM06580	Age		2		7	0.836646	GB13982	XM_624587.2	FBgn0016013
AM06595	Age		2		7	-0.48829	GB13997		FBgn0013988
AM06599	Age		2		7	-0.81647	GB14001	XM_001122651.1	FBgn0032402
AM06604	Age		2		7	0.51199	GB14006	XM_392917.3	FBgn0000630
AM06608	Age		2		7	0.893158	GB14010	XM_623533.2	FBgn0035968
AM06612	Age		2		7	0.615467	GB14012	XM_396960.3	FBgn0034497
AM06636	Age		2		7	1.11039	GB14037	XM_391915.2	FBgn0052209
AM06642	Age		2		7	0.708715	GB14043	XR_015075.1	FBgn0053556
AM06643	Age		2		7	-0.76763	GB14044	XM_001121032.1	FBgn0030051
AM06650	Age		2		7	-0.66132	GB14051	XM_393736.2	FBgn0031824
AM06651	Age		2		7	0.487531	GB14052	XM_001120300.1	FBgn0026630
AM06688	Age		2		7	0.451205	GB14086	XM_394205.3	FBgn0036017
AM06711	Age		2		7	-0.77402	GB14110		FBgn0040071
AM06718	Age		2		7	-0.70381	GB14118	XM_393542.3	FBgn0024555
AM06762	Age		2		7	-0.45522	GB14162	XM_624216.2	FBgn0030788
AM06801	Age		2		7	-2.59289	GB14202	XM_394396.2	FBgn0031307
AM06807	Age		2		7	-1.35977	GB14208	XM_624177.2	FBgn0052627
AM06824	Age		2		7	0.632591	GB14225		FBgn0035281
AM06846	Age		2		7	-1.10335	GB14247	XM_001122011.1	FBgn0000533
AM06858	Age		2		7	-0.629	GB14259	XM_001122576.1	FBgn0011581
AM06864	Age		2		7	-0.65754	GB14265	XM_393637.3	FBgn0032180
AM06882	Age		2		7	-0.43437	GB14282		FBgn0038966
AM06884	Age		2		7	1.07452	GB14284	XM_392401.3	FBgn0022359
AM06945	Age		2		7	0.625959	GB14347	XM_001119967.1	FBgn0053177
AM06959	Age		2		7	0.648106	GB14361	XM_624038.2	FBgn0002564
AM06964	Age		2		7	-0.45622	GB14366		FBgn0032213
AM06982	Age		2		7	1.47219	GB14384	XM_001122580.1	FBgn0031646
AM06989	Age		2		7	0.614223	GB30484	XM_001122569.1	FBgn0003515
AM06992	Age		2		7	-0.404	GB14394	XM_001123184.1	FBgn0064116
AM07004	Age		2		7	-0.51599	GB14406		FBgn0037066
AM07010	Age		2		7	-0.44322	GB14412	XM_393926.2	FBgn0032348
AM07017	Age		2		7	-0.6238	GB14419	XM_001122599.1	FBgn0041181
AM07026	Age		2		7	0.270836	GB14428	XM_001120499.1	FBgn0035385
AM07032	Age		2		7	-0.7762	GB14434	XM_397411.3	FBgn0030608
AM07034	Age		2		7	1.17883	GB14436	XM_624067.2	FBgn0033906
AM07041	Age		2		7	-0.75051	GB14443	XM_395207.3	FBgn0045073
AM07071	Age		2		7	-0.75941	GB14473	XM_392439.3	FBgn0016756
AM07090	Age		2		7	-0.54671	GB14492	XM_394655.2	FBgn0034911
AM07093	Age		2		7	-0.65976	GB14495	XM_392041.3	FBgn0050122
AM07103	Age		2		7	-0.83937	GB14505	XM_624401.2	FBgn0013467
AM07131	Age		2		7	-0.67949	GB14532	XM_001123264.1	FBgn0043884
AM07140	Age		2		7	-0.52456	GB14541	XM_393011.3	FBgn0052393
AM07164	Age		2		7	0.615607	GB14567	XM_396814.2	FBgn0051028
AM07174	Age		2		7	-0.43844	GB14577	XM_396195.3	FBgn0011604
AM07181	Age		2		7	-0.47067	GB14584	XM_391920.3	FBgn0001565
AM07183	Age		2		7	-0.62484	GB14586	XM_396640.3	FBgn0033441
AM07213	Age		2		7	-0.37731	GB14616		FBgn0039875
AM07234	Age		2		7	-0.51013	GB14637	XM_392905.3	FBgn0022382
AM07254	Age		2		7	-0.96001	GB14657		FBgn0011693
AM07261	Age		2		7	-0.77257	GB14664	XM_397248.3	FBgn0026323
AM07268	Age		2		7	-0.81696	GB14671	XM_394398.2	FBgn0041781
AM07302	Age		2		7	-0.46491	GB14705	XM_392818.3	FBgn0027493
AM07310	Age		2		7	0.547993	GB19867	XM_001123176.1	FBgn0030768
AM07330	Age		2		7	-0.42176	GB14733	XM_394345.3	FBgn0038908
AM07334	Age		2		7	-0.45604	GB14737	XM_624250.1	FBgn0050404
AM07337	Age		2		7	-0.87524	GB14740	XM_625249.2	FBgn0032638
AM07352	Age		2		7	0.451981	GB14757		FBgn0037414
AM07381	Age		2		7	-0.72355	GB14786	XM_624804.1	FBgn0037447
AM07383	Age		2		7	-0.58693	GB14788	XM_625238.2	FBgn0033603
AM07387	Age		2		7	-0.86113	GB14792
AM07394	Age		2		7	-0.45752	GB14799	XM_624465.1	FBgn0036194
AM07398	Age		2		7	-0.84096	GB14803	XM_393963.2	FBgn0003748
AM07414	Age		2		7	-0.71047	GB14819	XM_001121694.1	FBgn0031865
AM07415	Age		2		7	-0.57669	GB30584	XM_001122243.1	FBgn0030884
AM07419	Age		2		7	0.843253	GB14824	XM_396619.3	FBgn0038610
AM07438	Age		2		7	-0.45999	GB14843	XM_395439.3	FBgn0036556
AM07441	Age		2		7	-0.46257	GB14846	XR_015079.1	FBgn0032622
AM07443	Age		2		7	-0.51011	GB14848	XM_392948.3	FBgn0026210
AM07446	Age		2		7	-0.44419	GB14851	XM_623898.2	FBgn0002789
AM07454	Age		2		7	-0.50838	GB14859	XM_001121890.1	FBgn0003425
AM07455	Age		2		7	-0.68778	GB14860	XM_396548.3	FBgn0013811
AM07461	Age		2		7	0.632608	GB14867	NM_001011566.1	FBgn0028420
AM07507	Age		2		7	0.813603	GB14915	XM_624023.1	FBgn0036910
AM07512	Age		2		7	-0.37302	GB14921		FBgn0025639
AM07567	Age		2		7	1.18186	GB14975	XM_624533.2	FBgn0031629
AM07579	Age		2		7	-0.46379	GB14988	XM_623305.2	FBgn0051712
AM07596	Age		2		7	-0.4356	GB15005	XM_624765.2	FBgn0033800
AM07605	Age		2		7	-0.64536	GB15014	XM_394943.3	FBgn0031527
AM07608	Age		2		7	-0.33441	GB15017		FBgn0038672
AM07614	Age		2		7	-0.61306	GB15023	XM_393124.3	FBgn0033924
AM07629	Age		2		7	0.813845	GB15038		FBgn0036481
AM07630	Age		2		7	0.914833	GB15039	XM_625053.2	FBgn0000579
AM07640	Age		2		7	-0.92996	GB15049	XM_396399.2	FBgn0037146
AM07653	Age		2		7	-0.71986	GB15062	XM_395999.3	FBgn0034400
AM07658	Age		2		7	-0.85932	GB15067	XM_396680.3	FBgn0039877
AM07666	Age		2		7	-0.49103	GB15075	XM_396642.3	FBgn0039417
AM07674	Age		2		7	-0.31873	GB15083	XM_391989.3	FBgn0003716
AM07683	Age		2		7	0.560628	GB15092	XM_397284.3	FBgn0036928
AM07691	Age		2		7	0.53379	GB15100	XM_001121205.1	FBgn0028886
AM07693	Age		2		7	0.69348	GB15102	XM_623250.2	FBgn0011361
AM07697	Age		2		7	0.666957	GB15106	XM_001120136.1	FBgn0034539
AM07698	Age		2		7	-0.52528	GB15107	XM_394085.3	FBgn0037231
AM07705	Age		2		7	-0.52367	GB15115	XM_392092.3	FBgn0038890
AM07711	Age		2		7	-0.81344	GB15121	XM_001123336.1	FBgn0028671
AM07722	Age		2		7	-0.41071	GB15132	XM_001121115.1	FBgn0051852
AM07730	Age		2		7	-0.49873	GB15140		FBgn0051149
AM07741	Age		2		7	0.507883	GB15151		FBgn0026876
AM07753	Age		2		7	-1.1307	GB15163	XM_001123301.1	FBgn0032713
AM07754	Age		2		7	-0.42673	GB15164	XM_395337.3	FBgn0052672
AM07771	Age		2		7	0.364584	GB15182		FBgn0032117
AM07773	Age		2		7	-0.47457	GB15184	XM_393613.3	FBgn0032704
AM07774	Age		2		7	-0.32539	GB15185	XM_393630.3	FBgn0033236
AM07779	Age		2		7	-0.5003	GB15190	XM_001122841.1	FBgn0037248
AM07803	Age		2		7	0.80462	GB15214	XM_394746.3	FBgn0040601
AM07817	Age		2		7	-0.51329	GB30279		FBgn0030715
AM07824	Age		2		7	-1.17413	GB15235	XM_624701.2	FBgn0032913
AM07837	Age		2		7	-0.55285	GB15248	XM_001121921.1	FBgn0041174
AM07843	Age		2		7	-1.02692	GB15254	XM_001120817.1	FBgn0033033
AM07849	Age		2		7	0.852266	GB15260	XM_395087.3	FBgn0041723
AM07852	Age		2		7	-0.47247	GB15263	XM_623058.2	FBgn0043456
AM07863	Age		2		7	-0.51327	GB15274
AM07871	Age		2		7	-0.63569	GB15281	XM_394194.3	FBgn0026193
AM07881	Age		2		7	0.683883	GB15291	XM_625075.2	FBgn0020235
AM07900	Age		2		7	-0.93607	GB15311	XM_394762.3	FBgn0000479
AM07911	Age		2		7	0.776789	GB15323	XM_001120079.1	FBgn0083951
AM07913	Age		2		7	0.449674	GB15325	XM_001122563.1	FBgn0040211
AM07915	Age		2		7	0.862053	GB15327	NM_001011563.1	FBgn0010052
AM07917	Age		2		7	0.679467	GB15329		FBgn0034447
AM07918	Age		2		7	-0.30701	GB15330		FBgn0030013
AM07919	Age		2		7	-0.94027	GB15331	XM_625103.2	FBgn0030251
AM07930	Age		2		7	-0.46553	GB15342	XM_001119823.1
AM07933	Age		2		7	1.36317	GB15345	XM_393252.3	FBgn0030171
AM07952	Age		2		7	0.883083	GB15364	XM_623352.2	FBgn0036139
AM07961	Age		2		7	-0.40783	GB15373	XM_393659.2	FBgn0020257
AM07963	Age		2		7	0.934827	GB15375	XM_394676.2	FBgn0037537
AM07973	Age		2		7	0.542419	GB15385		FBgn0035336
AM07991	Age		2		7	-0.93317	GB15403
AM08010	Age		2		7	0.355958	GB15423	XM_623899.2	FBgn0032292
AM08015	Age		2		7	-1.3936	GB15428	XM_393453.3	FBgn0027621
AM08028	Age		2		7	-0.40547		NW_001253119.1
AM08034	Age		2		7	1.02001	GB15447	XM_624793.2	FBgn0014380
AM08057	Age		2		7	-0.36397	GB15471	XM_625080.2	FBgn0032451
AM08061	Age		2		7	-0.44048	GB15475	XM_394204.2	FBgn0030552
AM08072	Age		2		7	1.18773	GB15487	XM_001120806.1
AM08081	Age		2		7	-0.37164	GB15496	XM_624821.2	FBgn0037551
AM08083	Age		2		7	-0.62934	GB15498	XM_392976.3	FBgn0039114
AM08084	Age		2		7	-0.56546	GB15499	XM_393029.3	FBgn0024846
AM08091	Age		2		7	-1.13424	GB15506	XM_395915.3	FBgn0030332
AM08097	Age		2		7	0.582331	GB15512	XM_001121730.1	FBgn0053546
AM08099	Age		2		7	-0.34529	GB15514	XM_001122178.1	FBgn0035517
AM08114	Age		2		7	0.434921	GB15529		FBgn0038596
AM08131	Age		2		7	-0.76646	GB15546	XM_001120991.1	FBgn0040259
AM08132	Age		2		7	-0.54147	GB15547	XM_392793.3	FBgn0035590
AM08133	Age		2		7	-1.89088	GB15548	XM_625186.2	FBgn0050437
AM08181	Age		2		7	-0.75214	GB15597	XM_625209.2	FBgn0000535
AM08188	Age		2		7	-0.71907	GB15604	XM_394886.2	FBgn0033028
AM08204	Age		2		7	-0.55147	GB15620	XM_396469.1	FBgn0020497
AM08213	Age		2		7	0.623697	GB15629	XM_392760.3	FBgn0016691
AM08222	Age		2		7	-0.44257	GB15638	XM_394206.3	FBgn0030805
AM08224	Age		2		7	-0.7942	GB15640	XM_001122420.1	FBgn0003450
AM08244	Age		2		7	0.528179	GB15661	XM_624580.2	FBgn0005536
AM08264	Age		2		7	-1.10653	GB15681	XM_001122413.1	FBgn0033304
AM08279	Age		2		7	-1.19405	GB15696	XM_001122455.1	FBgn0028573
AM08290	Age		2		7	0.725102	GB15707
AM08296	Age		2		7	0.793785	GB15713		FBgn0028738
AM08301	Age		2		7	-0.77796	GB15718	XM_392405.3	FBgn0031037
AM08310	Age		2		7	-0.69572	GB15727	XM_001122271.1	FBgn0005776
AM08311	Age		2		7	-0.63041	GB15728	XM_394399.3	FBgn0003392
AM08318	Age		2		7	-0.50439	GB15735	XM_001121722.1	FBgn0010173
AM08342	Age		2		7	-0.58695	GB15760	XM_624283.2	FBgn0033578
AM08344	Age		2		7	-0.73378	GB15762	XM_395102.2	FBgn0035147
AM08345	Age		2		7	-0.43655	GB15763	XM_001122793.1	FBgn0032042
AM08347	Age		2		7	-0.69926	GB15765		FBgn0053472
AM08348	Age		2		7	0.549255	GB30070	XM_623227.2	FBgn0036558
AM08350	Age		2		7	-1.20675	GB15768	XM_001122155.1	FBgn0033079
AM08363	Age		2		7	-1.11342	GB15781		FBgn0005278
AM08369	Age		2		7	0.484375	GB15787	XM_001122379.1	FBgn0051248
AM08374	Age		2		7	-0.70599	GB15792	XM_391860.3	FBgn0004587
AM08375	Age		2		7	-1.5088	GB15793	XM_395671.2	FBgn0015714
AM08384	Age		2		7	-0.37986	GB15802	XM_623597.2	FBgn0031829
AM08397	Age		2		7	-0.64068	GB15815		FBgn0013951
AM08451	Age		2		7	-0.92928	GB15869	XM_625172.2	FBgn0000567
AM08457	Age		2		7	-0.76789	GB15875	XM_623979.2	FBgn0011666
AM08476	Age		2		7	0.550296	GB15895	XM_396005.3	FBgn0033783
AM08479	Age		2		7	-0.87978	GB30322	XM_397038.4
AM08482	Age		2		7	-0.49216	GB15901	XM_001120374.1	FBgn0010356
AM08502	Age		2		7	0.46469	GB15921	XM_393144.3	FBgn0037203
AM08514	Age		2		7	-0.57229	GB15933	XM_624232.2	FBgn0038321
AM08540	Age		2		7	-0.4408	GB15959	XM_396647.3	FBgn0004833
AM08544	Age		2		7	1.24676	GB15963	XM_001122227.1	FBgn0032453
AM08549	Age		2		7	0.619594	GB15968	XM_624069.2	FBgn0037950
AM08551	Age		2		7	0.615388	GB15970		FBgn0038337
AM08572	Age		2		7	1.09445	GB15990	NM_001011636.1	FBgn0037913
AM08578	Age		2		7	0.717001	GB15996
AM08599	Age		2		7	-1.01694	GB16018	XR_014903.1	FBgn0038349
AM08609	Age		2		7	-0.59925	GB16028	XM_396817.3	FBgn0036663
AM08639	Age		2		7	-0.62549	GB16058
AM08655	Age		2		7	-0.7831	GB16074
AM08681	Age		2		7	-0.67748	GB16101	XM_001122140.1	FBgn0053229
AM08692	Age		2		7	-0.37103	GB16112		FBgn0028703
AM08698	Age		2		7	-0.39224	GB16118	XM_395899.2	FBgn0050491
AM08717	Age		2		7	-0.48844	GB16138	XM_392902.3	FBgn0010288
AM08724	Age		2		7	0.571336	GB16145	XM_001120905.1	FBgn0004892
AM08726	Age		2		7	-1.18811	GB16147	XM_001122037.1	FBgn0027930
AM08727	Age		2		7	-0.39892	GB16148	XM_395835.3	FBgn0037657
AM08733	Age		2		7	-0.3141	GB16154	XM_394767.3	FBgn0030878
AM08740	Age		2		7	0.600427	GB16162	XM_394745.3	FBgn0031992
AM08773	Age		2		7	-0.99409	GB16196	XM_396295.3	FBgn0034356
AM08779	Age		2		7	-1.81947	GB16202	XM_625207.1	FBgn0038074
AM08789	Age		2		7	-0.43401	GB16212	XM_001120171.1	FBgn0037574
AM08791	Age		2		7	-0.81269	GB16214	XM_393727.2	FBgn0036287
AM08792	Age		2		7	0.81967	GB16215	XR_014893.1	FBgn0002772
AM08793	Age		2		7	0.951138	GB16215	XR_014893.1	FBgn0002772
AM08794	Age		2		7	0.918762	GB16215	XM_393544.3	FBgn0002772
AM08795	Age		2		7	0.904468	GB16215	XM_393544.3	FBgn0002772
AM08813	Age		2		7	0.422557	GB16233		FBgn0036124
AM08816	Age		2		7	0.726001	GB16236	XM_624819.2	FBgn0028573
AM08825	Age		2		7	-0.74519	GB16245	XM_623641.2	FBgn0032904
AM08845	Age		2		7	-0.6555	GB16265	XM_395386.3	FBgn0024291
AM08871	Age		2		7	-1.84672	GB16291		FBgn0031251
AM08877	Age		2		7	1.00573	GB16297	XR_015055.1	FBgn0030590
AM08897	Age		2		7	-0.61816	GB16317		FBgn0031217
AM08906	Age		2		7	0.41924	GB16326	XM_396579.1	FBgn0034067
AM08909	Age		2		7	-0.40512	GB16329	XM_392638.3	FBgn0030011
AM08911	Age		2		7	-0.41648	GB16331	XM_001119841.1
AM08916	Age		2		7	-0.41585	GB16336	XM_395153.3	FBgn0039890
AM08918	Age		2		7	-0.53757	GB16338	XM_001121275.1	FBgn0051051
AM08936	Age		2		7	-0.78516	GB16356	XM_001122807.1	FBgn0002526
AM08951	Age		2		7	1.31947	GB16370		FBgn0026077
AM08974	Age		2		7	-0.28416	GB16393	XM_394158.2	FBgn0002638
AM08989	Age		2		7	-0.46171	GB16408	XM_392523.3	FBgn0033765
AM09003	Age		2		7	-1.39736	GB16424	XM_393415.3	FBgn0029896
AM09012	Age		2		7	-0.33468	GB16433	XM_001120157.1	FBgn0043799
AM09022	Age		2		7	0.900176	GB16443	XM_623499.2	FBgn0028325
AM09041	Age		2		7	-0.52306	GB16462		FBgn0039668
AM09051	Age		2		7	-1.69669	GB16472		FBgn0028985
AM09066	Age		2		7	-0.95225	GB16487	XM_624374.1	FBgn0039151
AM09086	Age		2		7	-1.59483	GB16507	XM_392183.3	FBgn0033188
AM09091	Age		2		7	-0.53778	GB16512	XM_001121172.1	FBgn0025635
AM09106	Age		2		7	-1.07201	GB16527	XM_394725.3	FBgn0037391
AM09120	Age		2		7	-0.83567	GB16541	XM_001119930.1	FBgn0039266
AM09128	Age		2		7	-0.66841	GB16549	XM_001121061.1	FBgn0005558
AM09136	Age		2		7	-0.57063	GB16556	XM_392519.3	FBgn0030130
AM09137	Age		2		7	0.458339	GB16557	XM_397373.2	FBgn0013953
AM09144	Age		2		7	-0.45194	GB16564	XM_001121690.1	FBgn0038722
AM09146	Age		2		7	-0.42094	GB16566	XM_396074.2	FBgn0004901
AM09148	Age		2		7	1.07365	GB16568	XM_624984.2	FBgn0031830
AM09158	Age		2		7	-0.47882	GB16579	XM_392111.3	FBgn0035811
AM09166	Age		2		7	0.959548	GB16587	XM_623476.2
AM09172	Age		2		7	-0.5496	GB16593	XM_624833.1	FBgn0026373
AM09191	Age		2		7	-0.35356	GB16613	XM_001123270.1	FBgn0011823
AM09265	Age		2		7	-0.5556	GB16686
AM09281	Age		2		7	-0.3836	GB16702	XM_625032.2	FBgn0025628
AM09289	Age		2		7	0.684815	GB16710		FBgn0035490
AM09296	Age		2		7	-0.69887	GB16717	XM_395914.1	FBgn0035674
AM09303	Age		2		7	0.399596	GB16724	XR_015051.1	FBgn0013988
AM09312	Age		2		7	0.478473	GB16733	XM_396395.3	FBgn0034498
AM09325	Age		2		7	-0.65747	GB16747	XM_392319.3	FBgn0032713
AM09334	Age		2		7	-0.61847	GB16756	XM_393594.3	FBgn0003254
AM09341	Age		2		7	-0.42148	GB16763	XM_001121377.1	FBgn0038387
AM09342	Age		2		7	-0.4886	GB16764	XM_001121117.1	FBgn0033483
AM09354	Age		2		7	-0.79414	GB16777	XM_623729.2	FBgn0031266
AM09357	Age		2		7	-0.36366	GB16780	XM_001121039.1	FBgn0038772
AM09380	Age		2		7	-1.04294	GB16803	XM_393969.3	FBgn0038037
AM09383	Age		2		7	-0.81579	GB16806	XM_001121241.1	FBgn0030940
AM09384	Age		2		7	1.4771	GB16807	XM_394209.3	FBgn0030590
AM09390	Age		2		7	-0.43243	GB16812	XM_623224.2	FBgn0026170
AM09396	Age		2		7	0.739887	GB16818		FBgn0030063
AM09401	Age		2		7	0.53437	GB16823	XM_001121284.1	FBgn0039728
AM09409	Age		2		7	-0.6076	GB16831	XM_396989.2	FBgn0000057
AM09420	Age		2		7	0.607225	GB16842	XM_623658.2	FBgn0039830
AM09426	Age		2		7	-1.08405	GB16848	XM_394223.3	FBgn0001112
AM09430	Age		2		7	-0.87056	GB16852	XM_624148.2	FBgn0037323
AM09452	Age		2		7	0.660257	GB16875	XM_393641.3	FBgn0037364
AM09453	Age		2		7	-0.77851	GB16876	XM_393878.3	FBgn0030235
AM09454	Age		2		7	-0.4909	GB16877	XM_001120178.1	FBgn0010830
AM09458	Age		2		7	0.622204	GB16881	NM_001040258.1	FBgn0004169
AM09459	Age		2		7	0.507232	GB16882	XM_624099.2	FBgn0010516
AM09461	Age		2		7	1.23107	GB16884	XM_625148.2	FBgn0037288
AM09463	Age		2		7	-0.51424	GB16886	XM_624469.2	FBgn0051683
AM09466	Age		2		7	-1.85591	GB16889	XM_393293.3	FBgn0032132
AM09467	Age		2		7	-0.41019	GB16890	XM_625176.2	FBgn0039561
AM09475	Age		2		7	-0.45535	GB16898	XM_393418.3	FBgn0031174
AM09481	Age		2		7	-0.67267	GB16904	XM_392923.3	FBgn0024923
AM09490	Age		2		7	-0.64293	GB18376	XM_623332.2	FBgn0053126
AM09491	Age		2		7	0.50662	GB16914	XM_392809.3	FBgn0017579
AM09501	Age		2		7	0.654745	GB16924	XM_394889.3	FBgn0010416
AM09504	Age		2		7	-1.5077	GB16927	XM_397488.3	FBgn0034797
AM09517	Age		2		7	-0.411	GB16940	XM_396951.3	FBgn0011305
AM09525	Age		2		7	1.64498	GB30075		FBgn0039728
AM09531	Age		2		7	-0.40914	GB16954	XM_396322.3	FBgn0035149
AM09540	Age		2		7	-0.4601	GB16963	XM_001121214.1	FBgn0053512
AM09551	Age		2		7	0.611803	GB30471	XM_001120478.1	FBgn0052499
AM09565	Age		2		7	-0.74246	GB16988		FBgn0030940
AM09591	Age		2		7	-1.35771	GB17015	XM_396494.3	FBgn0040256
AM09618	Age		2		7	-0.56593	GB17041	XM_001122672.1	FBgn0016715
AM09622	Age		2		7	-0.88075	GB17045	XM_001119950.1	FBgn0003308
AM09636	Age		2		7	-0.34647	GB17060	XM_392005.3	FBgn0030364
AM09639	Age		2		7	-0.42942	GB17063	XM_001123131.1
AM09644	Age		2		7	-1.51079	GB17068	XM_393237.3	FBgn0037323
AM09645	Age		2		7	-0.30361	GB17069	XM_392477.3	FBgn0042693
AM09646	Age		2		7	-0.65692	GB17070	XM_393662.3	FBgn0034063
AM09651	Age		2		7	0.456095	GB17075	NM_001040256.1	FBgn0004028
AM09655	Age		2		7	-0.56522	GB17079	XM_625151.2	FBgn0035947
AM09682	Age		2		7	-0.46581	GB17107	XM_394233.3	FBgn0023076
AM09684	Age		2		7	-0.88672	GB17109	XM_394369.3	FBgn0023417
AM09685	Age		2		7	-0.40505	GB17110	XM_624446.2	FBgn0027515
AM09698	Age		2		7	-0.48635	GB17123	XM_394069.3	FBgn0031224
AM09700	Age		2		7	1.58954	GB17125	XM_394852.3	FBgn0027571
AM09720	Age		2		7	-0.48649	GB17145	XM_625048.1	FBgn0051728
AM09721	Age		2		7	-0.66587	GB17146	XM_624288.2	FBgn0037710
AM09738	Age		2		7	-1.05899	GB17163	XM_001119858.1	FBgn0034426
AM09749	Age		2		7	-0.99619	GB17174	XM_392950.2	FBgn0034997
AM09760	Age		2		7	-0.60666	GB17185	XM_393138.3	FBgn0036116
AM09765	Age		2		7	-0.55317	GB17190		FBgn0035719
AM09786	Age		2		7	-0.78502	GB17211	XM_624409.2
AM09790	Age		2		7	-0.33257	GB17215	XM_001120022.1	FBgn0052647
AM09800	Age		2		7	0.830647	GB17225		FBgn0041711
AM09811	Age		2		7	0.351463	GB17236	XM_001121702.1	FBgn0035842
AM09813	Age		2		7	0.767813	GB17238	XR_015064.1	FBgn0039635
AM09825	Age		2		7	-0.40606	GB17250	XM_394870.3	FBgn0038818
AM09826	Age		2		7	0.914663	GB17251	XM_393351.3	FBgn0000150
AM09838	Age		2		7	-0.71088	GB17263		FBgn0002931
AM09843	Age		2		7	0.561553	GB17268	XM_396519.2	FBgn0032692
AM09854	Age		2		7	-0.5787	GB17279	XR_014920.1	FBgn0030962
AM09862	Age		2		7	-0.49825	GB17287	XM_397223.3	FBgn0030230
AM09877	Age		2		7	-0.39276	GB17302	XM_623441.2	FBgn0036239
AM09905	Age		2		7	0.683674	GB17330	XM_395237.1	FBgn0031918
AM09906	Age		2		7	1.06558	GB17331	XM_625099.2	FBgn0035844
AM09922	Age		2		7	1.26996	GB17347		FBgn0031629
AM09923	Age		2		7	-0.49608	GB17348	XM_393052.3	FBgn0030341
AM09953	Age		2		7	0.647113	GB17380	XM_393141.3	FBgn0014163
AM09962	Age		2		7	-0.46737	GB17389	XM_624717.2	FBgn0024362
AM09973	Age		2		7	-0.72346	GB17400	XM_001122314.1	FBgn0037471
AM09980	Age		2		7	-0.52964	GB17408	XM_001122630.1	FBgn0032652
AM09988	Age		2		7	0.853573	GB17416
AM10006	Age		2		7	-1.32704	GB17434	NM_001040234.1	FBgn0000473
AM10017	Age		2		7	-0.56507	GB17445
AM10021	Age		2		7	0.655577	GB17449		FBgn0032629
AM10024	Age		2		7	0.532021	GB17452	XM_397437.3	FBgn0050437
AM10038	Age		2		7	-0.43575	GB17467	XM_392587.3	FBgn0013746
AM10060	Age		2		7	-0.50661	GB17489	NM_001011635.1	FBgn0041713
AM10071	Age		2		7	-1.16131	GB17500	XM_001121746.1	FBgn0031273
AM10092	Age		2		7	-0.78524	GB19713	XM_393579.3	FBgn0032156
AM10093	Age		2		7	-0.46865	GB17522	XM_395059.3	FBgn0040283
AM10095	Age		2		7	-0.54739	GB17524	XM_397249.3	FBgn0030407
AM10103	Age		2		7	-0.66606	GB17532	XM_001121460.1	FBgn0023458
AM10104	Age		2		7	-0.63182	GB17533	XM_623603.2	FBgn0034390
AM10107	Age		2		7	-0.67468	GB17536		FBgn0039215
AM10119	Age		2		7	-0.76319	GB17548	XM_624867.1	FBgn0029648
AM10129	Age		2		7	-0.52298	GB17557	XM_623508.2	FBgn0011481
AM10130	Age		2		7	-0.65269	GB17558	XM_397595.3	FBgn0037093
AM10135	Age		2		7	-0.75399	GB17563	XM_392982.3	FBgn0016070
AM10159	Age		2		7	-1.57482	GB17588	XM_623359.2	FBgn0033304
AM10183	Age		2		7	-0.62605	GB17610	XM_001122937.1	FBgn0035060
AM10204	Age		2		7	0.883228	GB17630	XM_001121522.1	FBgn0083968
AM10219	Age		2		7	-0.55286	GB17645	XM_001120482.1	FBgn0030991
AM10230	Age		2		7	0.895941	GB30110	XM_001121181.1	FBgn0037436
AM10231	Age		2		7	-0.45717	GB17657	XM_394522.2	FBgn0039927
AM10234	Age		2		7	-0.62311	GB17660
AM10239	Age		2		7	-0.79888	GB17665	XM_623906.2	FBgn0001332
AM10265	Age		2		7	1.34056	GB17692	XM_395682.3	FBgn0038799
AM10279	Age		2		7	-0.2776	GB17706	XM_001121412.1	FBgn0034000
AM10280	Age		2		7	-0.36876	GB17707		FBgn0038471
AM10291	Age		2		7	0.306201	GB17718	XM_624093.1	FBgn0036937
AM10298	Age		2		7	-0.81207	GB17725	XM_623662.2	FBgn0036570
AM10329	Age		2		7	-0.45332	GB17756	XM_395909.3	FBgn0039509
AM10345	Age		2		7	0.576045	GB17772	XM_001121955.1	FBgn0031959
AM10358	Age		2		7	-0.72038	GB17786	XM_392851.3	FBgn0020545
AM10371	Age		2		7	-0.57854	GB17799
AM10374	Age		2		7	-0.45733	GB17802	XM_392625.3	FBgn0002431
AM10394	Age		2		7	-1.17647	GB17823	XM_001120460.1	FBgn0052263
AM10402	Age		2		7	-1.12657	GB17831	XM_623424.2	FBgn0000473
AM10446	Age		2		7	1.05024	GB17875	XM_001120077.1	FBgn0011695
AM10448	Age		2		7	0.499398	GB17877	XM_624730.2	FBgn0029161
AM10450	Age		2		7	0.769755	GB17879	XM_001123180.1	FBgn0030310
AM10464	Age		2		7	-0.60866	GB17893	XM_395747.3	FBgn0036691
AM10471	Age		2		7	-0.45266	GB17900	XM_395852.3	FBgn0036169
AM10493	Age		2		7	0.304964	GB17922
AM10500	Age		2		7	-1.28772	GB17927
AM10504	Age		2		7	-0.85823	GB17931	XM_623663.2	FBgn0034145
AM10505	Age		2		7	-0.61621	GB17932	XM_001123128.1	FBgn0038533
AM10534	Age		2		7	-0.42236	GB17961	XM_624414.2
AM10565	Age		2		7	-1.11917	GB17992
AM10578	Age		2		7	-0.33777	GB18005	XM_395775.2	FBgn0023506
AM10631	Age		2		7	0.748974	GB18059		FBgn0032394
AM10642	Age		2		7	-1.08719	GB18071	XM_394304.3	FBgn0003965
AM10644	Age		2		7	-0.38311	GB18073	XM_625041.2
AM10647	Age		2		7	-0.86888	GB18076	XM_397567.3	FBgn0039730
AM10652	Age		2		7	-0.67501	GB18082	XM_001120680.1	FBgn0039311
AM10672	Age		2		7	-0.49344	GB18102	XM_623512.1	FBgn0031494
AM10675	Age		2		7	-0.7459	GB18105	XM_394011.3	FBgn0025709
AM10683	Age		2		7	-0.69299	GB18113	XM_624597.2	FBgn0039877
AM10686	Age		2		7	-0.69547	GB18118	NM_001011568.1	FBgn0028428
AM10689	Age		2		7	-0.63044	GB18121	XM_392497.3	FBgn0038925
AM10709	Age		2		7	-0.5466	GB18141		FBgn0029666
AM10710	Age		2		7	-0.66555	GB18142	XM_393691.3	FBgn0034453
AM10720	Age		2		7	-0.65311	GB18152	XM_623487.2	FBgn0027092
AM10776	Age		2		7	0.94852	GB18210	XM_394861.3	FBgn0031033
AM10780	Age		2		7	-0.55461	GB18214	XM_396879.3	FBgn0034035
AM10789	Age		2		7	-0.44221	GB18223	XM_394464.3	FBgn0031885
AM10790	Age		2		7	-0.75713	GB18224	XM_001119995.1	FBgn0040350
AM10832	Age		2		7	-0.54747	GB18267	XM_395633.3	FBgn0035421
AM10838	Age		2		7	-0.3908	GB18273	XM_394599.3	FBgn0032258
AM10865	Age		2		7	-0.98765	GB18300	XM_001120097.1	FBgn0039896
AM10866	Age		2		7	-0.72458	GB18301	XM_392393.3	FBgn0027654
AM10878	Age		2		7	0.591064	GB18313	NM_001011627.1	FBgn0033367
AM10880	Age		2		7	-0.36937	GB18315	XM_394090.1	FBgn0039223
AM10916	Age		2		7	-0.51482	GB18352	XM_395696.3	FBgn0015781
AM10921	Age		2		7	0.762167	GB18357	XM_392343.3	FBgn0039580
AM10930	Age		2		7	-0.64446	GB18366	XM_001122360.1	FBgn0034366
AM10932	Age		2		7	-0.48141	GB18368	XM_395117.3	FBgn0034748
AM10934	Age		2		7	-0.51403	GB18370	XM_001121083.1	FBgn0033206
AM10977	Age		2		7	0.664785	GB18414	XM_393751.3	FBgn0000024
AM10995	Age		2		7	-0.45944	GB18432	XM_001120329.1	FBgn0039205
AM11004	Age		2		7	-1.22104	GB18441	XM_393850.3	FBgn0023540
AM11050	Age		2		7	-0.41915	GB18488	XM_397018.1	FBgn0052944
AM11051	Age		2		7	-0.61121	GB18489	XM_397519.3
AM11056	Age		2		7	-2.52731	GB18494	XM_392163.3	FBgn0001208
AM11074	Age		2		7	-0.81774	GB18512	XM_001121709.1	FBgn0032219
AM11082	Age		2		7	-0.66754	GB18520	XM_396158.1	FBgn0003717
AM11085	Age		2		7	-0.38384	GB18523		FBgn0022347
AM11099	Age		2		7	-0.54736	GB18539	XM_001120590.1	FBgn0037610
AM11104	Age		2		7	0.567461	GB18544	XM_624908.2	FBgn0027085
AM11106	Age		2		7	0.811637	GB18546	XM_001123349.1	FBgn0034490
AM11119	Age		2		7	-0.52012	GB18559	XM_624015.2	FBgn0052133
AM11138	Age		2		7	-0.60349	GB18578	XM_392065.3	FBgn0035370
AM11191	Age		2		7	-0.62142	GB18630	XM_624519.1	FBgn0035987
AM11195	Age		2		7	-0.48151	GB18634	XM_624280.2	FBgn0036904
AM11198	Age		2		7	-0.60215	GB18637	XM_393085.3	FBgn0011570
AM11207	Age		2		7	-1.64343	GB18646	XM_396374.2	FBgn0026565
AM11240	Age		2		7	0.853487	GB18679	XM_001121156.1	FBgn0033794
AM11243	Age		2		7	-0.51786	GB18682	XM_392127.3	FBgn0032761
AM11245	Age		2		7	-0.38606	GB18684
AM11250	Age		2		7	-0.56005	GB18689	XM_397104.3	FBgn0030735
AM11266	Age		2		7	-1.2907	GB18705	XM_623297.2
AM11293	Age		2		7	-1.53701	GB30378	XM_001123170.1	FBgn0003450
AM11313	Age		2		7	0.422582	GB18753	XM_393244.3	FBgn0037262
AM11347	Age		2		7	-0.62949	GB18788	XM_391875.3	FBgn0030940
AM11349	Age		2		7	-0.3718	GB18790	XM_623736.2	FBgn0028897
AM11352	Age		2		7	0.237342	GB30088	XM_625237.2	FBgn0039045
AM11361	Age		2		7	-1.16405	GB18803
AM11362	Age		2		7	-0.51099	GB18804		FBgn0002891
AM11377	Age		2		7	1.20454	GB18819	NM_001011583.1	FBgn0011695
AM11378	Age		2		7	-0.72268	GB18820	XM_001120181.1	FBgn0023535
AM11385	Age		2		7	-0.97035	GB30194	XM_397297.3	FBgn0030940
AM11394	Age		2		7	-0.55555	GB18837	XM_624794.2
AM11403	Age		2		7	-0.66449	GB18846	XM_393310.3	FBgn0039876
AM11407	Age		2		7	-0.65705	GB18850	XM_393365.3	FBgn0030400
AM11422	Age		2		7	0.493041	GB18865		FBgn0039916
AM11429	Age		2		7	0.382522	GB18872	XM_001122999.1	FBgn0001992
AM11431	Age		2		7	0.388066	GB18874	XM_394113.3	FBgn0062442
AM11448	Age		2		7	-0.80886	GB18891	XR_015109.1	FBgn0052549
AM11451	Age		2		7	-0.46911	GB18894	XM_392072.3	FBgn0039558
AM11452	Age		2		7	-0.50709	GB18895	XM_396437.3	FBgn0043792
AM11453	Age		2		7	-1.30371	GB18896	XM_395444.3	FBgn0036659
AM11456	Age		2		7	-1.68848	GB18899	XM_001120742.1	FBgn0011693
AM11472	Age		2		7	-0.49234	GB18915	XM_394892.3	FBgn0037758
AM11475	Age		2		7	-0.51285	GB18918		FBgn0004606
AM11476	Age		2		7	0.909333	GB18919	XM_397485.3	FBgn0052829
AM11477	Age		2		7	1.14243	GB18920	XM_624798.2	FBgn0021967
AM11478	Age		2		7	-0.54444	GB18921	XM_396906.3	FBgn0037218
AM11518	Age		2		7	-0.82952	GB18962	XM_392013.3	FBgn0013342
AM11520	Age		2		7	-0.50813	GB18964	XM_393912.2	FBgn0036997
AM11522	Age		2		7	-1.53989	GB18966	XM_001120546.1	FBgn0036575
AM11528	Age		2		7	-0.36948	GB18972	XR_014870.1
AM11537	Age		2		7	-0.44203	GB18981	XM_392838.3	FBgn0011655
AM11560	Age		2		7	0.470236	GB19004	XM_625047.2	FBgn0036642
AM11565	Age		2		7	0.793328	GB19009	XM_001122012.1
AM11573	Age		2		7	-1.18482	GB19017	NM_001011608.1	FBgn0032381
AM11578	Age		2		7	-0.54392	GB19023	XM_624186.2	FBgn0039904
AM11621	Age		2		7	-0.41216	GB30211	NM_001011577.1	FBgn0000462
AM11633	Age		2		7	-0.56801	GB19078	XM_396126.2	FBgn0014427
AM11638	Age		2		7	-0.77297	GB19083	XM_395625.3	FBgn0031905
AM11643	Age		2		7	0.573249	GB19088
AM11647	Age		2		7	-0.47961	GB19092	XM_001121820.1	FBgn0031384
AM11656	Age		2		7	-0.56286	GB19102	XM_394508.3	FBgn0037120
AM11657	Age		2		7	-0.75296	GB19103	XM_001121860.1	FBgn0037855
AM11660	Age		2		7	-0.3884	GB19106	XM_624483.2	FBgn0035632
AM11661	Age		2		7	1.81997	GB19107	XM_624190.2	FBgn0036939
AM11673	Age		2		7	-0.65943	GB19119	XM_623117.2	FBgn0036510
AM11676	Age		2		7	0.754595	GB19122
AM11680	Age		2		7	-0.44838	GB19126	XM_625163.2	FBgn0028475
AM11692	Age		2		7	-0.5595	GB19138		FBgn0040305
AM11709	Age		2		7	-0.68941	GB19155	XM_395718.3	FBgn0000541
AM11726	Age		2		7	-0.34764	GB19172	XM_393097.3	FBgn0037252
AM11750	Age		2		7	-0.97235	GB19196	XM_393863.2	FBgn0053522
AM11751	Age		2		7	-0.64967	GB19197	XM_395085.3	FBgn0033304
AM11753	Age		2		7	-0.54852	GB19199	XR_015009.1	FBgn0046704
AM11762	Age		2		7	0.364181	GB19208	XM_623370.2	FBgn0038947
AM11783	Age		2		7	-0.47658	GB30510	XM_001121392.1	FBgn0031995
AM11784	Age		2		7	-0.4573	GB19230		FBgn0003310
AM11786	Age		2		7	-0.42976	GB19232	XM_394778.3	FBgn0031500
AM11822	Age		2		7	1.22034	GB19268	XM_623218.2	FBgn0051522
AM11826	Age		2		7	-0.85743	GB19272		FBgn0025790
AM11833	Age		2		7	-0.31667	GB19279	XM_001122123.1	FBgn0036336
AM11853	Age		2		7	-0.40737	GB19300	XM_392763.3	FBgn0029936
AM11859	Age		2		7	-1.63124	GB19306	XM_623952.2	FBgn0033696
AM11861	Age		2		7	-0.36768	GB19308	XM_395661.3	FBgn0051865
AM11867	Age		2		7	-0.31507	GB19314	XM_392682.3	FBgn0020496
AM11900	Age		2		7	1.5434	GB19347	XM_001120641.1	FBgn0028573
AM11912	Age		2		7	-0.4693	GB19359	XM_623108.2	FBgn0000319
AM11917	Age		2		7	-0.56641	GB19364	XM_395989.1	FBgn0001276
AM11921	Age		2		7	-0.48659	GB19368	XM_395416.3	FBgn0036184
AM11931	Age		2		7	0.424564	GB19378	XM_001121305.1
AM11939	Age		2		7	0.432046	GB19386		FBgn0000008
AM11943	Age		2		7	-0.42236	GB19390	XM_395876.3	FBgn0015806
AM11944	Age		2		7	-0.91092	GB19391	XM_624962.2	FBgn0040321
AM11951	Age		2		7	-0.2479	GB19398	XM_624245.2	FBgn0034129
AM11955	Age		2		7	-0.38226	GB19403	XM_396990.3	FBgn0051368
AM11962	Age		2		7	-0.36547	GB19410	XM_393683.2	FBgn0033485
AM11975	Age		2		7	-0.58433	GB19423	XM_625098.2	FBgn0028541
AM11981	Age		2		7	-0.7458	GB19429	XM_392307.3	FBgn0038826
AM11982	Age		2		7	-0.44582	GB19430	XM_625254.2
AM12004	Age		2		7	0.686979	GB19453	XM_392197.3	FBgn0050172
AM12005	Age		2		7	2.14006	GB30242	NM_001040221.1
AM12015	Age		2		7	-0.40866	GB19463	XR_015027.1	FBgn0036179
AM12016	Age		2		7	1.38863	GB19464	XM_391826.3	FBgn0004034
AM12025	Age		2		7	-0.48211	GB19473	XM_624786.2	FBgn0033021
AM12030	Age		2		7	0.614882	GB19478	XM_395995.3	FBgn0035672
AM12043	Age		2		7	-0.41867	GB19491	XR_014891.1	FBgn0016081
AM12051	Age		2		7	-0.63327	GB19499	XM_394104.2	FBgn0000454
AM12076	Age		2		7	-0.63476	GB19524	XM_001120987.1	FBgn0003177
AM12086	Age		2		7	-0.55747	GB19534	XM_624520.2	FBgn0027538
AM12094	Age		2		7	-0.5373	GB19542	XM_001120153.1	FBgn0032796
AM12095	Age		2		7	-1.00571	GB19543	XM_001120970.1
AM12120	Age		2		7	-0.36397	GB19568	XM_393428.3	FBgn0000210
AM12135	Age		2		7	-1.40048	GB19582	XM_397188.3	FBgn0028984
AM12140	Age		2		7	1.1158	GB19587		FBgn0037820
AM12143	Age		2		7	0.460174	GB19590	XM_623908.2	FBgn0002926
AM12145	Age		2		7	0.950181	GB19592	XM_396570.3	FBgn0029737
AM12184	Age		2		7	-0.60885	GB19633	XM_393565.3	FBgn0036456
AM12185	Age		2		7	-0.72602	GB19634	XM_001122007.1	FBgn0039257
AM12193	Age		2		7	0.952679	GB19642	NM_001011653.1	FBgn0031692
AM12196	Age		2		7	-0.53331	GB19646	XM_393747.2	FBgn0032244
AM12201	Age		2		7	-0.81598	GB19652
AM12207	Age		2		7	-0.5691	GB19658	XM_001122296.1	FBgn0031708
AM12219	Age		2		7	-0.55847	GB19671	XM_391891.3	FBgn0031876
AM12241	Age		2		7	1.32552	GB19693	XM_394045.3	FBgn0010497
AM12242	Age		2		7	-0.69967	GB19694	XM_624112.1	FBgn0019932
AM12248	Age		2		7	-0.75335	GB19701	XM_392350.3	FBgn0001186
AM12257	Age		2		7	-0.68452	GB19710	XM_001120443.1	FBgn0029839
AM12260	Age		2		7	-0.66819	GB19713	XM_393579.3	FBgn0032156
AM12291	Age		2		7	-0.44391	GB19744
AM12326	Age		2		7	-1.16168	GB19779	XM_001122262.1	FBgn0052158
AM12328	Age		2		7	-0.50264	GB19781	XM_624027.2	FBgn0027498
AM12336	Age		2		7	-0.62184	GB19789	XM_625145.2	FBgn0028375
AM12339	Age		2		7	-0.50541	GB19792	XM_396598.3	FBgn0031631
AM12342	Age		2		7	0.405417	GB19795	XM_625040.2	FBgn0031280
AM12347	Age		2		7	-0.96178	GB19800	XM_392602.3	FBgn0058470
AM12371	Age		2		7	-0.39424	GB19824	XM_392406.3	FBgn0036172
AM12375	Age		2		7	-0.97839	GB19828
AM12390	Age		2		7	-1.32577	GB19843	XM_624145.2	FBgn0036768
AM12409	Age		2		7	-0.568	GB19862	XM_393147.3	FBgn0032433
AM12420	Age		2		7	-0.81702	GB19873	XM_391829.3	FBgn0000171
AM12431	Age		2		7	-0.5179	GB19884	XM_396649.3	FBgn0010389
AM12435	Age		2		7	0.364398	GB19888	XM_624719.2	FBgn0033465
AM12441	Age		2		7	-1.05498	GB30090		FBgn0031079
AM12471	Age		2		7	0.570757	GB19924	XM_001121215.1	FBgn0050264
AM12480	Age		2		7	-0.46176	GB19933	XM_001121190.1	FBgn0027903
AM12482	Age		2		7	0.831284	GB19935	XM_624405.2	FBgn0031418
AM12486	Age		2		7	-0.43612	GB19939	XM_623255.2	FBgn0000464
AM12503	Age		2		7	-0.63324	GB19956	XM_623814.2	FBgn0039486
AM12508	Age		2		7	-0.68866	GB19961	XM_001121634.1	FBgn0040323
AM12513	Age		2		7	-0.8593	GB19966	XM_395239.3	FBgn0039844
AM12547	Age		2		7	0.435342	GB20000	XM_394866.3	FBgn0033431
AM12566	Age		2		7	-0.38367	GB20019		FBgn0035951
AM12567	Age		2		7	1.46332	GB20020	XM_394690.1	FBgn0030590
AM12578	Age		2		7	-0.28177	GB20031	XM_001121699.1	FBgn0027784
AM12584	Age		2		7	0.810141	GB20037	XM_624588.2	FBgn0029838
AM12586	Age		2		7	0.750568	GB20039		FBgn0035588
AM12593	Age		2		7	-0.61828	GB20046	XM_395881.3	FBgn0039674
AM12620	Age		2		7	-0.33662	GB20072	XM_397120.3	FBgn0031737
AM12633	Age		2		7	0.455903	GB20085	XM_391981.2	FBgn0031421
AM12664	Age		2		7	0.6392	GB20117	XM_624764.2
AM12694	Age		2		7	0.449463	GB20148	XM_392773.3	FBgn0037513
AM12714	Age		2		7	1.74063	GB30312		FBgn0003638
AM12735	Age		2		7	0.626854		BI516441
AM12736	Age		2		7	1.07383	GB30388		FBgn0015031
AM12738	Age		2		7	1.7831	GB30203		FBgn0052654
AM12740	Age		2		7	-0.59832	GB30357	XM_001122663.1	FBgn0027503
AM12741	Age		2		7	-0.42662	GB20157	XM_394879.3	FBgn0001112
AM12763	Age		2		7	0.982945	GB30243	NM_001040220.1	FBgn0034470
AM12781	Age		2		7	2.76601	GB30362	XR_014951.1	FBgn0002565
AM12793	Age		2		7	-1.09419	GB13022	XM_392570.3	FBgn0036278
AM12821	Age		2		7	0.39255	GB20150	XM_395922.3	FBgn0033629
AM12827R	Age		2		7	0.811328		DB766958
AM12836	Age		2		7	0.778742
AM12836R	Age		2		7	0.704065
AM12841R	Age		2		7	0.630056		DB779807
AM12843R	Age		2		7	-1.04936		BI946433
AM12844R	Age		2		7	-1.08031		CF929647
AM12846	Age		2		7	-0.34554		BI503565
AM12849	Age		2		7	1.18033		NW_001261338.1
AM12850R	Age		2		7	0.778242		DB765940
AM12853R	Age		2		7	0.654708	GB17056	XM_393381.3	FBgn0004432
AM12854R	Age		2		7	-0.53907		DB778019
AM12864R	Age		2		7	-1.07099		BI946433
AM12871	Age		2		7	-0.8668		XM_001122524.1	FBgn0037126
AM12882R	Age		2		7	0.725717		XM_624561.2
AM12883R	Age		2		7	0.782526		NW_001253055.1
AM12884	Age		2		7	0.635115
AM12884R	Age		2		7	1.1139
AM12887	Age		2		7	1.20449
AM12887R	Age		2		7	1.22011
AM12894	Age		2		7	-0.7687		NW_001254944.1
AM12894R	Age		2		7	0.448458		NW_001254944.1
AM12903	Age		2		7	-0.84742	GB30125	XM_393410.3	FBgn0026439
AM12905	Age		2		7	0.71319	GB30004		FBgn0037772
AM00021	Tmt	C		N		4.89027		AJ489744.2
AM00065R	Tmt	C		N		0.547348		NW_001253371.1
AM00368	Tmt	C		N		-0.38125		DB755540
AM00384	Tmt	C		N		0.406918		DB756168
AM00442	Tmt	C		N		0.644985		DB758655
AM00443	Tmt	C		N		0.319453		DB732081
AM00452	Tmt	C		N		0.334434		DB758892
AM00453R	Tmt	C		N		0.463853		DB752511
AM00493	Tmt	C		N		0.485556		DB734344
AM00519R	Tmt	C		N		0.628156		DB734873
AM00545	Tmt	C		N		0.421309		DB735861
AM00658R	Tmt	C		N		0.721691		DB771771
AM00659R	Tmt	C		N		0.854172		DB734416
AM00699	Tmt	C		N		0.557793		DB741713
AM00731	Tmt	C		N		0.54229		DB742949
AM00830	Tmt	C		N		0.419305		DB747211
AM00861	Tmt	C		N		0.670368		DB774045
AM00868	Tmt	C		N		0.372268		DB748203
AM00883	Tmt	C		N		0.576214		DB775973
AM00885	Tmt	C		N		0.56304		DB761714
AM00916	Tmt	C		N		0.479561		XM_001120766.1
AM00941	Tmt	C		N		0.505146		DB751431
AM00941R	Tmt	C		N		0.434933		DB751431
AM00958	Tmt	C		N		0.552033		DB752750
AM01008	Tmt	C		N		0.297526		DB780935
AM01021	Tmt	C		N		0.46974		DB738140
AM01070	Tmt	C		N		0.422739		BI503053
AM01090	Tmt	C		N		0.593157		BI503213
AM01144	Tmt	C		N		-0.68604		BI503777
AM01158	Tmt	C		N		-0.62482		BI503894
AM01273	Tmt	C		N		0.40992	GB17541	XM_393165.3	FBgn0037007
AM01312	Tmt	C		N		0.315663		BI502782
AM01410	Tmt	C		N		0.440804		NW_001253027.1
AM01420	Tmt	C		N		0.474803		BI506438
AM01421	Tmt	C		N		0.403565		BI506440
AM01442	Tmt	C		N		0.580851		BI506667
AM01453	Tmt	C		N		0.453219		NW_001253110.1
AM01565	Tmt	C		N		-0.62967		BI505304
AM01745	Tmt	C		N		0.265898		BI509793
AM01752	Tmt	C		N		0.636644		XM_001120188.1	FBgn0036277
AM01804	Tmt	C		N		0.424988		NM_001011629.1	FBgn0013948
AM01870	Tmt	C		N		-0.54235		NW_001253493.1
AM02037	Tmt	C		N		0.664721		BI512544
AM02085	Tmt	C		N		-0.41818		BI512915
AM02168	Tmt	C		N		0.440777		BI513640
AM02169	Tmt	C		N		-0.26498		BI513642
AM02247	Tmt	C		N		0.732227		BI514272
AM02363	Tmt	C		N		0.366224		BI515200
AM02520	Tmt	C		N		0.484826		BI516263
AM02560	Tmt	C		N		-0.75286		XR_014966.1
AM02675	Tmt	C		N		0.852114	GB10047		FBgn0039481
AM02730	Tmt	C		N		0.415037	GB10102	XM_625262.2	FBgn0031453
AM02788	Tmt	C		N		0.968058	GB10160		FBgn0036689
AM02791	Tmt	C		N		0.731903	GB10163	XM_001121051.1	FBgn0037490
AM02797	Tmt	C		N		0.92042	GB10169	XM_001122558.1	FBgn0036855
AM02829	Tmt	C		N		0.518238	GB10202	XM_624885.2	FBgn0038412
AM02833	Tmt	C		N		0.353267	GB10206	XM_395551.3	FBgn0033088
AM02951	Tmt	C		N		-0.44237	GB10321	XM_001122830.1	FBgn0038422
AM02986	Tmt	C		N		0.479866	GB10356	XM_397558.3
AM02998	Tmt	C		N		0.551884	GB10369	XM_625281.2
AM03102	Tmt	C		N		0.613632	GB10475	XM_395303.3	FBgn0034065
AM03108	Tmt	C		N		-0.4628	GB10481	XM_001120089.1	FBgn0033068
AM03142	Tmt	C		N		-0.43923	GB10515	XM_001121979.1	FBgn0032899
AM03161	Tmt	C		N		-0.75904	GB10534	XR_015085.1	FBgn0002528
AM03169	Tmt	C		N		-0.45039	GB10542	XM_001120287.1	FBgn0037743
AM03233	Tmt	C		N		0.341818	GB10606	XM_001120362.1
AM03293	Tmt	C		N		-0.43281	GB10666	XM_001120130.1
AM03315	Tmt	C		N		-0.327	GB10690	XM_394616.3	FBgn0030717
AM03344	Tmt	C		N		0.761209	GB10719	XM_001120746.1	FBgn0015359
AM03396	Tmt	C		N		-0.77181	GB10771	XM_394922.4	FBgn0010053
AM03397	Tmt	C		N		0.430081		NW_001252973.1
AM03400	Tmt	C		N		0.465323	GB10775
AM03405	Tmt	C		N		0.630778	GB10780	XM_001122383.1	FBgn0083986
AM03421	Tmt	C		N		0.458505	GB10796	XM_625214.1	FBgn0028693
AM03512	Tmt	C		N		-0.56113	GB10887	XM_001121440.1	FBgn0045035
AM03532	Tmt	C		N		-0.55976	GB10907	XM_397256.3	FBgn0032147
AM03533	Tmt	C		N		-0.45472	GB10908		FBgn0038581
AM03630	Tmt	C		N		0.4228	GB30598	XM_395406.3	FBgn0029667
AM03648	Tmt	C		N		0.575008	GB11024	XM_625104.2	FBgn0031736
AM03681	Tmt	C		N		0.374078	GB11057	XM_396819.3	FBgn0015247
AM03763	Tmt	C		N		0.38183	GB11139	XM_001121019.1
AM03780	Tmt	C		N		0.399376	GB11156	XM_397101.3	FBgn0052344
AM03844	Tmt	C		N		0.696268	GB11221	XM_394351.3	FBgn0032408
AM03854	Tmt	C		N		0.343953	GB11231	XM_394846.2	FBgn0052495
AM03898	Tmt	C		N		0.484011	GB11275	XM_001121201.1	FBgn0040373
AM03963	Tmt	C		N		-0.53323	GB11341	XM_624627.2	FBgn0000061
AM04103	Tmt	C		N		0.459823	GB11482	XM_397196.3	FBgn0003150
AM04181	Tmt	C		N		0.455816	GB11561	XM_623709.2	FBgn0038585
AM04189	Tmt	C		N		0.342341	GB11569	XM_623887.2	FBgn0037880
AM04224	Tmt	C		N		0.339005	GB11604		FBgn0038806
AM04297	Tmt	C		N		-0.53584	GB11677	XM_623938.2	FBgn0031500
AM04335	Tmt	C		N		-0.26809	GB11716
AM04411	Tmt	C		N		-0.65231	GB11792	XM_396985.2	FBgn0001083
AM04421	Tmt	C		N		0.268242	GB11802	XM_001121729.1	FBgn0037379
AM04489	Tmt	C		N		-0.50232	GB11870	XM_396925.3	FBgn0035398
AM04497	Tmt	C		N		0.342583	GB11879	XM_392613.3
AM04525	Tmt	C		N		-0.63219	GB11908	XM_001122137.1	FBgn0034909
AM04824	Tmt	C		N		0.35639	GB12204		FBgn0030715
AM04935	Tmt	C		N		0.503555	GB12316	XM_001120288.1	FBgn0038235
AM04979	Tmt	C		N		0.598216	GB12361	XM_001119826.1	FBgn0032518
AM04990	Tmt	C		N		-0.42178	GB12372	XM_624634.2	FBgn0035400
AM05052	Tmt	C		N		0.706296	GB12435	XM_001120059.1	FBgn0031764
AM05111	Tmt	C		N		0.532338	GB12494		FBgn0028878
AM05129	Tmt	C		N		0.982241	GB12512	XM_001120344.1	FBgn0037059
AM05210	Tmt	C		N		0.460711	GB12594	XM_001120894.1	FBgn0038275
AM05219	Tmt	C		N		0.933621	GB12603		FBgn0050373
AM05327	Tmt	C		N		0.500536	GB12712	XM_391900.3	FBgn0030720
AM05417	Tmt	C		N		-0.53942	GB12802		FBgn0036451
AM05471	Tmt	C		N		-0.50014	GB12857	XM_392798.3	FBgn0029720
AM05531	Tmt	C		N		0.413466	GB12919		FBgn0026090
AM05611	Tmt	C		N		0.607509	GB13000	XM_001119919.1	FBgn0029718
AM05632	Tmt	C		N		-0.47521	GB13021	XM_624328.2	FBgn0011771
AM05678	Tmt	C		N		0.775914	GB13069	XM_001120888.1
AM05787	Tmt	C		N		0.43251	GB13178	XM_001119914.1	FBgn0037345
AM05801	Tmt	C		N		-0.50615	GB13193	XM_393394.2	FBgn0052776
AM05820	Tmt	C		N		0.391099	GB13212		FBgn0029123
AM05830	Tmt	C		N		-0.54779	GB13222	XM_396134.3	FBgn0037912
AM05844	Tmt	C		N		-0.64193	GB13236	XM_624820.2	FBgn0031913
AM05884	Tmt	C		N		0.482617	GB13277	XM_001122853.1	FBgn0039271
AM05929	Tmt	C		N		0.564241	GB13325	XM_001120200.1	FBgn0011695
AM05940	Tmt	C		N		0.524468	GB13336		FBgn0037348
AM05968	Tmt	C		N		-0.78671	GB13365	XM_001122903.1	FBgn0030828
AM06024	Tmt	C		N		0.523218	GB13420	XM_623853.2	FBgn0035980
AM06168	Tmt	C		N		-0.66385	GB13567		FBgn0022063
AM06202	Tmt	C		N		-0.46723	GB13602		FBgn0039084
AM06239	Tmt	C		N		0.550548	GB13641	XM_001121371.1	FBgn0034361
AM06260	Tmt	C		N		-0.70229	GB13662		FBgn0001235
AM06303	Tmt	C		N		0.881406	GB13705	XM_001121349.1	FBgn0032515
AM06313	Tmt	C		N		0.781317	GB13715	XM_625116.2	FBgn0040954
AM06366	Tmt	C		N		0.319099	GB13767	XM_395869.3	FBgn0035294
AM06474	Tmt	C		N		0.639013	GB13875	XM_001122452.1	FBgn0036774
AM06700	Tmt	C		N		0.37746	GB14098	XM_624884.2	FBgn0038989
AM06740	Tmt	C		N		0.56106	GB14140	XM_001122230.1	FBgn0027359
AM06798	Tmt	C		N		-0.55095	GB14199	XM_397226.3
AM06865	Tmt	C		N		0.313402	GB14266	XM_624421.1	FBgn0030792
AM06884	Tmt	C		N		-0.80611	GB14284	XM_392401.3	FBgn0022359
AM06944	Tmt	C		N		-0.42079	GB14345	XM_392188.3	FBgn0052850
AM06999	Tmt	C		N		0.340423	GB14401	XM_392143.3	FBgn0038704
AM07003	Tmt	C		N		0.486823	GB14405	XM_623755.2	FBgn0029980
AM07016	Tmt	C		N		0.480191	GB14418	XM_395732.2	FBgn0000147
AM07029	Tmt	C		N		0.4365	GB14431	XM_001121188.1	FBgn0030940
AM07066	Tmt	C		N		0.508388	GB14468	XM_001121084.1	FBgn0039668
AM07100	Tmt	C		N		0.403512	GB14502	XM_394449.1	FBgn0040339
AM07107	Tmt	C		N		0.376028	GB14509	XM_395477.3	FBgn0037546
AM07112	Tmt	C		N		0.465671	GB14514	XM_396823.3	FBgn0028411
AM07155	Tmt	C		N		0.4601	GB14557	XM_623774.2	FBgn0038552
AM07237	Tmt	C		N		0.545481	GB14640	XM_624591.2	FBgn0039868
AM07259	Tmt	C		N		0.814336	GB14662	XM_001122911.1	FBgn0003189
AM07373	Tmt	C		N		0.391358	GB14778	XM_395393.3	FBgn0030572
AM07444	Tmt	C		N		0.489296	GB14849	XM_624369.2	FBgn0033735
AM07450	Tmt	C		N		0.537239	GB14855	XM_001122126.1
AM07478	Tmt	C		N		0.726227	GB14884	XM_001122181.1
AM07493	Tmt	C		N		0.426825	GB14901	XM_625177.2	FBgn0032595
AM07528	Tmt	C		N		0.593947	GB14937	XM_001121831.1	FBgn0027360
AM07543	Tmt	C		N		0.396277	GB14952		FBgn0035048
AM07597	Tmt	C		N		0.894381	GB15006	XM_001120690.1	FBgn0034001
AM07627	Tmt	C		N		0.539434	GB15036	XM_001121459.1	FBgn0039870
AM07679	Tmt	C		N		0.334194	GB15088	XM_624503.2	FBgn0038868
AM07721	Tmt	C		N		-0.63306	GB15131	XM_001121014.1	FBgn0083964
AM07771	Tmt	C		N		0.504979	GB15182		FBgn0032117
AM07812	Tmt	C		N		0.350328	GB15223	XM_001122841.1
AM07868	Tmt	C		N		0.335202	GB15279	XM_001120221.1	FBgn0030940
AM07918	Tmt	C		N		0.35745	GB15330		FBgn0030013
AM07944	Tmt	C		N		-0.38227	GB15356		FBgn0024187
AM07988	Tmt	C		N		0.547826	GB15400	XM_001122106.1	FBgn0038272
AM08091	Tmt	C		N		-0.42191	GB15506	XM_395915.3	FBgn0030332
AM08099	Tmt	C		N		0.350633	GB15514	XM_001122178.1	FBgn0035517
AM08100	Tmt	C		N		0.804946	GB15515		FBgn0022246
AM08159	Tmt	C		N		0.569016	GB15575	XM_392556.3	FBgn0045866
AM08176	Tmt	C		N		0.597972	GB15592	XM_625275.2	FBgn0032678
AM08268	Tmt	C		N		-0.53885	GB15685	XM_396874.3	FBgn0010379
AM08401	Tmt	C		N		0.512314	GB15819		FBgn0026261
AM08430	Tmt	C		N		0.27154	GB15848	XM_624518.1	FBgn0030421
AM08446	Tmt	C		N		0.493312	GB15864
AM08466	Tmt	C		N		1.60582	GB15885
AM08541	Tmt	C		N		0.569439	GB15960	XM_001120246.1	FBgn0051957
AM08545	Tmt	C		N		-0.6383	GB15964	XM_625204.2	FBgn0036939
AM08612	Tmt	C		N		-0.59238	GB16031	XM_001121779.1	FBgn0026314
AM08621	Tmt	C		N		0.464708	GB16040	XM_001123011.1	FBgn0050165
AM08672	Tmt	C		N		0.319319	GB16091	XM_624454.2	FBgn0028683
AM08733	Tmt	C		N		0.31961	GB16154	XM_394767.3	FBgn0030878
AM08813	Tmt	C		N		0.422369	GB16233		FBgn0036124
AM08858	Tmt	C		N		-0.30548	GB16278		FBgn0023527
AM08859	Tmt	C		N		0.280521	GB16279		FBgn0030715
AM08875	Tmt	C		N		0.302452	GB16295	XM_001121255.1	FBgn0051184
AM08883	Tmt	C		N		0.606616	GB16303	XM_623791.2	FBgn0051450
AM08912	Tmt	C		N		0.640306	GB16332		FBgn0051812
AM08924	Tmt	C		N		-0.55952	GB16344	XM_624235.2	FBgn0030192
AM08925	Tmt	C		N		0.614946	GB16345	XM_001122502.1	FBgn0034528
AM09010	Tmt	C		N		0.40593	GB16431	XM_394016.2	FBgn0002576
AM09028	Tmt	C		N		-0.44096	GB16449	XM_001120474.1	FBgn0037339
AM09072	Tmt	C		N		0.763383	GB16493	XM_001121447.1	FBgn0038426
AM09125	Tmt	C		N		0.408999	GB16546	XM_395801.2	FBgn0036762
AM09142	Tmt	C		N		0.466897	GB16562	XM_623134.2	FBgn0030345
AM09177	Tmt	C		N		-0.64736	GB16599
AM09184	Tmt	C		N		0.426941	GB16606	XM_001120472.1	FBgn0034729
AM09189	Tmt	C		N		-0.71123	GB16611	XM_394967.3	FBgn0027491
AM09221	Tmt	C		N		0.434453	GB16643	XM_623247.2	FBgn0050327
AM09233	Tmt	C		N		0.434961	GB16655	XM_394150.3	FBgn0033240
AM09489	Tmt	C		N		0.433264	GB16912	XM_001120685.1	FBgn0034033
AM09510	Tmt	C		N		0.59471	GB16933	XM_001123009.1	FBgn0040076
AM09551	Tmt	C		N		-0.51705	GB30471	XM_001120478.1	FBgn0052499
AM09562	Tmt	C		N		0.312776	GB16985	XM_392305.3	FBgn0028535
AM09582	Tmt	C		N		0.791976	GB17006		FBgn0035323
AM09613	Tmt	C		N		0.732128	GB17036		FBgn0032921
AM09832	Tmt	C		N		1.41052	GB17257		FBgn0034717
AM09842	Tmt	C		N		0.562643	GB17267	XM_001119900.1	FBgn0011586
AM09870	Tmt	C		N		0.392458	GB17295	XM_623060.2	FBgn0013347
AM09905	Tmt	C		N		0.751789	GB17330	XM_395237.1	FBgn0031918
AM09948	Tmt	C		N		0.708886	GB17375
AM10010	Tmt	C		N		0.579141	GB17438	XM_624341.2	FBgn0051126
AM10198	Tmt	C		N		0.641119	GB17624	XM_395533.3	FBgn0029503
AM10213	Tmt	C		N		0.759044	GB17639		FBgn0035532
AM10257	Tmt	C		N		0.387196	GB30331	XM_001120830.1	FBgn0020381
AM10261	Tmt	C		N		0.430122	GB17688	XM_001121959.1	FBgn0031663
AM10288	Tmt	C		N		1.22268	GB17715		FBgn0039765
AM10324	Tmt	C		N		0.586348	GB17751	XM_001120494.1	FBgn0037018
AM10360	Tmt	C		N		0.444564	GB17788	XM_391970.3
AM10395	Tmt	C		N		0.451061	GB17824		FBgn0033178
AM10424	Tmt	C		N		0.415123	GB17853		FBgn0039837
AM10435	Tmt	C		N		-1.07468	GB17684	XM_624662.2	FBgn0033246
AM10504	Tmt	C		N		-0.67435	GB17931	XM_623663.2	FBgn0034145
AM10588	Tmt	C		N		0.501947	GB18015	XM_001122241.1	FBgn0028932
AM10656	Tmt	C		N		0.797952	GB18086	XM_001121470.1	FBgn0031228
AM10679	Tmt	C		N		0.40265	GB18109	XM_624350.2	FBgn0036182
AM10710	Tmt	C		N		-0.41587	GB18142	XM_393691.3	FBgn0034453
AM10819	Tmt	C		N		-0.40186	GB18254	XM_392736.3	FBgn0037963
AM10854	Tmt	C		N		0.552196	GB18289		FBgn0030940
AM10938	Tmt	C		N		1.05373	GB18374	XM_001122501.1	FBgn0040907
AM10975	Tmt	C		N		0.505315	GB18412	XM_625000.1	FBgn0031189
AM11022	Tmt	C		N		0.391559	GB18459	XM_624932.1	FBgn0023535
AM11078	Tmt	C		N		0.565438	GB18516		FBgn0010340
AM11185	Tmt	C		N		0.309617	GB30206	XM_392100.3	FBgn0038881
AM11237	Tmt	C		N		1.06051	GB18676	XM_001120669.1	FBgn0032235
AM11242	Tmt	C		N		0.382545	GB18681	XM_624559.2	FBgn0031485
AM11250	Tmt	C		N		-0.5358	GB18689	XM_397104.3	FBgn0030735
AM11251	Tmt	C		N		0.426251	GB18690	XM_396257.2	FBgn0051638
AM11321	Tmt	C		N		0.477958	GB18761
AM11326	Tmt	C		N		0.281377	GB18766		FBgn0037372
AM11388	Tmt	C		N		0.391534	GB18830	XR_014932.1	FBgn0027599
AM11390	Tmt	C		N		0.310885	GB18832	XM_001120551.1
AM11468	Tmt	C		N		0.522408	GB18911		FBgn0034249
AM11502	Tmt	C		N		0.614785	GB18946	XM_625247.2	FBgn0052043
AM11521	Tmt	C		N		0.485042	GB30370	XM_001122141.1	FBgn0022361
AM11556	Tmt	C		N		0.717725	GB19000	XM_001121113.1	FBgn0030480
AM11564	Tmt	C		N		-0.49	GB19008		FBgn0034180
AM11614	Tmt	C		N		0.400194	GB19059		FBgn0030940
AM11619	Tmt	C		N		0.597946	GB19064	XM_001121193.1	FBgn0032079
AM11621	Tmt	C		N		-0.3928	GB30211	NM_001011577.1	FBgn0000462
AM11626	Tmt	C		N		-0.65578	GB19071	XM_393134.3	FBgn0033484
AM11638	Tmt	C		N		0.462667	GB19083	XM_395625.3	FBgn0031905
AM11644	Tmt	C		N		0.263617	GB19089	XM_001122051.1	FBgn0052939
AM11645	Tmt	C		N		1.55494	GB19090	XM_393932.2	FBgn0029807
AM11654	Tmt	C		N		0.906878	GB19099		FBgn0038098
AM11699	Tmt	C		N		0.279305	GB19145	XM_001122412.1	FBgn0031776
AM11900	Tmt	C		N		-0.57221	GB19347	XM_001120641.1	FBgn0028573
AM11931	Tmt	C		N		-0.40648	GB19378	XM_001121305.1
AM11958	Tmt	C		N		0.383651	GB19406	XM_624694.2	FBgn0028688
AM11966	Tmt	C		N		0.344911	GB19414		FBgn0039733
AM12052	Tmt	C		N		-0.56776	GB19500	XM_624655.2	FBgn0039736
AM12140	Tmt	C		N		-0.42244	GB19587		FBgn0037820
AM12237	Tmt	C		N		-0.64703	GB19689	XM_624066.2	FBgn0011737
AM12408	Tmt	C		N		0.445473	GB19861	XM_397402.2	FBgn0040208
AM12446	Tmt	C		N		0.601878	GB19899		FBgn0010278
AM12516	Tmt	C		N		0.464956	GB19969	XM_395864.3	FBgn0037245
AM12518	Tmt	C		N		0.550837	GB19971		FBgn0004618
AM12530	Tmt	C		N		0.378629	GB19983	XM_001120034.1	FBgn0051950
AM12535	Tmt	C		N		0.67092	GB19988	XM_393161.3	FBgn0034162
AM12536	Tmt	C		N		0.658476	GB19989	XM_001120164.1	FBgn0030801
AM12539	Tmt	C		N		0.428982	GB19992	XM_395437.3	FBgn0052662
AM12604	Tmt	C		N		0.45325	GB20056	XM_001120800.1	FBgn0066303
AM12622	Tmt	C		N		0.605329	GB20074
AM12645	Tmt	C		N		0.491763	GB20097	XM_001121076.1	FBgn0036853
AM12728	Tmt	C		N		-0.5356		DQ190843.1
AM12742	Tmt	C		N		0.899029	GB30266		FBgn0053170
AM12746	Tmt	C		N		0.832529	GB30328		FBgn0030291
AM12828R	Tmt	C		N		0.580968		NW_001260222.1
AM12852R	Tmt	C		N		0.603527		DB780974
AM00021	Tmt*Age	C	2	N	2	4.49665		AJ489744.2
AM00023	Tmt*Age	C	2	N	2	6.70671		AF150629
AM00065R	Tmt*Age	C	2	N	2	1.02397		NW_001253371.1
AM00106	Tmt*Age	C	2	N	2	1.47873		NW_001253354.1
AM00120	Tmt*Age	C	2	N	2	0.436881	GB30383		FBgn0052099
AM00146	Tmt*Age	C	2	N	2	0.546996		NW_001253354.1
AM00177	Tmt*Age	C	2	N	2	-0.4974	GB14045		FBgn0030715
AM00212	Tmt*Age	C	2	N	2	0.770155	GB16846		FBgn0030298
AM00328	Tmt*Age	C	2	N	2	0.782509	GB30336	XM_001120676.1	FBgn0037069
AM00368	Tmt*Age	C	2	N	2	-0.62372		DB755540
AM00384	Tmt*Age	C	2	N	2	0.449353		DB756168
AM00415R	Tmt*Age	C	2	N	2	0.495561		DB731150
AM00417	Tmt*Age	C	2	N	2	-0.67122		DB731225
AM00423	Tmt*Age	C	2	N	2	0.671611		DB731289
AM00443	Tmt*Age	C	2	N	2	0.419875		DB732081
AM00452	Tmt*Age	C	2	N	2	0.450976		DB758892
AM00453R	Tmt*Age	C	2	N	2	0.776709		DB752511
AM00493	Tmt*Age	C	2	N	2	0.725887		DB734344
AM00512	Tmt*Age	C	2	N	2	0.870234		DB761450
AM00519R	Tmt*Age	C	2	N	2	0.880348		DB734873
AM00520	Tmt*Age	C	2	N	2	0.580455		DB761625
AM00561	Tmt*Age	C	2	N	2	0.51063		DB780974
AM00590	Tmt*Age	C	2	N	2	-0.51662		DB737909
AM00648	Tmt*Age	C	2	N	2	0.845146		DB767285
AM00658R	Tmt*Age	C	2	N	2	1.05868		DB771771
AM00659	Tmt*Age	C	2	N	2	1.04365		DB734416
AM00659R	Tmt*Age	C	2	N	2	1.21379		DB734416
AM00692	Tmt*Age	C	2	N	2	0.703976		DB768585
AM00699	Tmt*Age	C	2	N	2	0.791894		DB741713
AM00731	Tmt*Age	C	2	N	2	0.615104		DB742949
AM00734	Tmt*Age	C	2	N	2	0.61212		DB769853
AM00735	Tmt*Age	C	2	N	2	0.817347		DB748325
AM00741	Tmt*Age	C	2	N	2	-0.87651		DB743437
AM00742	Tmt*Age	C	2	N	2	0.782777		DB770600
AM00744	Tmt*Age	C	2	N	2	0.5167		DB770621
AM00765	Tmt*Age	C	2	N	2	0.504013		DB744221
AM00820	Tmt*Age	C	2	N	2	0.669705		DB746731
AM00830	Tmt*Age	C	2	N	2	0.737604		DB747211
AM00861	Tmt*Age	C	2	N	2	0.746038		DB774045
AM00868	Tmt*Age	C	2	N	2	0.569066		DB748203
AM00883	Tmt*Age	C	2	N	2	0.803625		DB775973
AM00893	Tmt*Age	C	2	N	2	0.717738		DB774428
AM00916	Tmt*Age	C	2	N	2	0.556571		XM_001120766.1
AM00941	Tmt*Age	C	2	N	2	0.76882		DB751431
AM00941R	Tmt*Age	C	2	N	2	0.63103		DB751431
AM00957	Tmt*Age	C	2	N	2	0.747673		DB752723
AM00958	Tmt*Age	C	2	N	2	0.757383		DB752750
AM00959	Tmt*Age	C	2	N	2	0.599206	GB15194	XM_001123046.1	FBgn0030876
AM00997	Tmt*Age	C	2	N	2	0.504865		DB753883
AM00998	Tmt*Age	C	2	N	2	0.86302		DB780492
AM01008	Tmt*Age	C	2	N	2	0.37426		DB780935
AM01012	Tmt*Age	C	2	N	2	0.452818		DB781032
AM01021	Tmt*Age	C	2	N	2	0.567466		DB738140
AM01070	Tmt*Age	C	2	N	2	0.441352		BI503053
AM01078	Tmt*Age	C	2	N	2	0.689261		NW_001253562.1
AM01097	Tmt*Age	C	2	N	2	0.796347		BE844402
AM01144	Tmt*Age	C	2	N	2	-0.99667		BI503777
AM01273	Tmt*Age	C	2	N	2	0.662858	GB17541	XM_393165.3	FBgn0037007
AM01312	Tmt*Age	C	2	N	2	0.328196		BI502782
AM01366	Tmt*Age	C	2	N	2	-0.37592		BI505956
AM01390	Tmt*Age	C	2	N	2	0.444244		BI506121
AM01420	Tmt*Age	C	2	N	2	0.569421		BI506438
AM01421	Tmt*Age	C	2	N	2	0.414054		BI506440
AM01437	Tmt*Age	C	2	N	2	0.421453		BI506578
AM01442	Tmt*Age	C	2	N	2	0.631375		BI506667
AM01453	Tmt*Age	C	2	N	2	0.602006		NW_001253110.1
AM01510	Tmt*Age	C	2	N	2	0.613844		BI503062
AM01512	Tmt*Age	C	2	N	2	0.60494		BI507413
AM01521	Tmt*Age	C	2	N	2	1.12511		BI507543
AM01565	Tmt*Age	C	2	N	2	-0.75973		BI505304
AM01588	Tmt*Age	C	2	N	2	0.458296		BI508200
AM01745	Tmt*Age	C	2	N	2	0.320978		BI509793
AM01752	Tmt*Age	C	2	N	2	0.765869		XM_001120188.1	FBgn0036277
AM01759	Tmt*Age	C	2	N	2	0.540233		BI509937
AM01800	Tmt*Age	C	2	N	2	0.695237		NM_001011629.1	FBgn0013948
AM01804	Tmt*Age	C	2	N	2	0.621843		NM_001011629.1	FBgn0013948
AM01819	Tmt*Age	C	2	N	2	-0.7016		BI510529
AM01940	Tmt*Age	C	2	N	2	0.865296		BI511805
AM01959	Tmt*Age	C	2	N	2	0.445609		BI504253
AM02085	Tmt*Age	C	2	N	2	-0.53493		BI512915
AM02122	Tmt*Age	C	2	N	2	-0.94516		BI511340
AM02168	Tmt*Age	C	2	N	2	0.608457		BI513640
AM02197	Tmt*Age	C	2	N	2	-0.38482		NW_001257178.1
AM02247	Tmt*Age	C	2	N	2	0.672313		BI514272
AM02304	Tmt*Age	C	2	N	2	-0.62067		BI514670
AM02325	Tmt*Age	C	2	N	2	-1.04907		DB762562
AM02356	Tmt*Age	C	2	N	2	0.432774		BI515142
AM02363	Tmt*Age	C	2	N	2	0.65814		BI515200
AM02477	Tmt*Age	C	2	N	2	-0.6401		BI515993
AM02517	Tmt*Age	C	2	N	2	0.49334		NW_001253263.1
AM02551	Tmt*Age	C	2	N	2	-0.74815		XM_001122345.1	FBgn0000181
AM02675	Tmt*Age	C	2	N	2	1.31463	GB10047		FBgn0039481
AM02730	Tmt*Age	C	2	N	2	0.771959	GB10102	XM_625262.2	FBgn0031453
AM02788	Tmt*Age	C	2	N	2	1.61217	GB10160		FBgn0036689
AM02791	Tmt*Age	C	2	N	2	0.877799	GB10163	XM_001121051.1	FBgn0037490
AM02797	Tmt*Age	C	2	N	2	1.39414	GB10169	XM_001122558.1	FBgn0036855
AM02813	Tmt*Age	C	2	N	2	-0.70462	GB10186	XM_001123118.1	FBgn0003425
AM02816	Tmt*Age	C	2	N	2	-0.57606	GB10189	XM_623881.2	FBgn0035688
AM02829	Tmt*Age	C	2	N	2	1.09076	GB10202	XM_624885.2	FBgn0038412
AM02833	Tmt*Age	C	2	N	2	0.501698	GB10206	XM_395551.3	FBgn0033088
AM02882	Tmt*Age	C	2	N	2	1.2593	GB10255
AM02900	Tmt*Age	C	2	N	2	-0.9351	GB10270	XM_624271.2	FBgn0028579
AM02924	Tmt*Age	C	2	N	2	-0.66659	GB10294	XM_001121693.1	FBgn0032192
AM02942	Tmt*Age	C	2	N	2	-0.60812	GB10312	XM_395491.3	FBgn0034432
AM02951	Tmt*Age	C	2	N	2	-0.56641	GB10321	XM_001122830.1	FBgn0038422
AM02960	Tmt*Age	C	2	N	2	1.24743	GB30474		FBgn0036829
AM02986	Tmt*Age	C	2	N	2	0.620111	GB10356	XM_397558.3
AM02998	Tmt*Age	C	2	N	2	0.672641	GB10369	XM_625281.2
AM03072	Tmt*Age	C	2	N	2	1.2312	GB10444	XM_625242.2
AM03101	Tmt*Age	C	2	N	2	0.94132	GB10474	XM_001120654.1	FBgn0031505
AM03102	Tmt*Age	C	2	N	2	0.807657	GB10475	XM_395303.3	FBgn0034065
AM03108	Tmt*Age	C	2	N	2	-0.80454	GB10481	XM_001120089.1	FBgn0033068
AM03142	Tmt*Age	C	2	N	2	-0.54897	GB10515	XM_001121979.1	FBgn0032899
AM03169	Tmt*Age	C	2	N	2	-0.69902	GB10542	XM_001120287.1	FBgn0037743
AM03196	Tmt*Age	C	2	N	2	0.528459	GB10569	XM_001121415.1	FBgn0011758
AM03225	Tmt*Age	C	2	N	2	0.92176	GB10598	XM_001123018.1	FBgn0036820
AM03241	Tmt*Age	C	2	N	2	0.675843	GB10615	XM_001121005.1	FBgn0052039
AM03271	Tmt*Age	C	2	N	2	0.966229	GB10645
AM03278	Tmt*Age	C	2	N	2	0.376308	GB10651	XM_001123012.1	FBgn0035035
AM03303	Tmt*Age	C	2	N	2	0.862649	GB10677		FBgn0038177
AM03315	Tmt*Age	C	2	N	2	-0.41195	GB10690	XM_394616.3	FBgn0030717
AM03344	Tmt*Age	C	2	N	2	0.867346	GB10719	XM_001120746.1	FBgn0015359
AM03396	Tmt*Age	C	2	N	2	-0.93515	GB10771	XM_394922.4	FBgn0010053
AM03404	Tmt*Age	C	2	N	2	1.13033	GB10779	XM_397346.3	FBgn0028325
AM03405	Tmt*Age	C	2	N	2	0.852174	GB10780	XM_001122383.1	FBgn0083986
AM03421	Tmt*Age	C	2	N	2	0.62084	GB10796	XM_625214.1	FBgn0028693
AM03445	Tmt*Age	C	2	N	2	-1.11556	GB10820	XM_394404.2	FBgn0000592
AM03512	Tmt*Age	C	2	N	2	-1.10638	GB10887	XM_001121440.1	FBgn0045035
AM03532	Tmt*Age	C	2	N	2	-0.70493	GB10907	XM_397256.3	FBgn0032147
AM03551	Tmt*Age	C	2	N	2	0.95568	GB10926	XM_395145.3	FBgn0038662
AM03615	Tmt*Age	C	2	N	2	-0.94009	GB10992	XM_623152.2	FBgn0020236
AM03621	Tmt*Age	C	2	N	2	-0.66025	GB10997	XM_001122176.1	FBgn0029642
AM03630	Tmt*Age	C	2	N	2	0.572785	GB30598	XM_395406.3	FBgn0029667
AM03641	Tmt*Age	C	2	N	2	-0.71645	GB11017	XM_395202.3	FBgn0027079
AM03648	Tmt*Age	C	2	N	2	0.715153	GB11024	XM_625104.2	FBgn0031736
AM03680	Tmt*Age	C	2	N	2	-0.70027	GB11056	XM_395047.3	FBgn0003075
AM03681	Tmt*Age	C	2	N	2	0.37645	GB11057	XM_396819.3	FBgn0015247
AM03701	Tmt*Age	C	2	N	2	-0.63486	GB11077	XR_014970.1	FBgn0037443
AM03748	Tmt*Age	C	2	N	2	1.11935	GB11124	XM_001120582.1	FBgn0022344
AM03761	Tmt*Age	C	2	N	2	0.570816	GB11137		FBgn0036237
AM03763	Tmt*Age	C	2	N	2	0.500953	GB11139	XM_001121019.1
AM03801	Tmt*Age	C	2	N	2	-0.44379	GB11177	XM_392544.3	FBgn0032198
AM03825	Tmt*Age	C	2	N	2	0.88169	GB11202	XM_396118.3	FBgn0002526
AM03833	Tmt*Age	C	2	N	2	-0.69432	GB11210	XM_395385.2	FBgn0036208
AM03844	Tmt*Age	C	2	N	2	0.927556	GB11221	XM_394351.3	FBgn0032408
AM03869	Tmt*Age	C	2	N	2	0.384564	GB11246	XM_624681.2	FBgn0031315
AM03907	Tmt*Age	C	2	N	2	0.634971	GB11284	XM_625029.2	FBgn0003151
AM03919	Tmt*Age	C	2	N	2	0.594166	GB11296	XM_395591.2	FBgn0026566
AM03922	Tmt*Age	C	2	N	2	0.554413	GB11299	XM_001119828.1	FBgn0002607
AM03990	Tmt*Age	C	2	N	2	0.690281	GB11367		FBgn0044028
AM04033	Tmt*Age	C	2	N	2	-1.56969	GB11412	XM_395449.3	FBgn0039620
AM04103	Tmt*Age	C	2	N	2	0.632631	GB11482	XM_397196.3	FBgn0003150
AM04224	Tmt*Age	C	2	N	2	0.449424	GB11604		FBgn0038806
AM04236	Tmt*Age	C	2	N	2	0.546827	GB11616	XM_624644.1	FBgn0037009
AM04258	Tmt*Age	C	2	N	2	0.631589	GB11638	XM_623808.2	FBgn0014092
AM04297	Tmt*Age	C	2	N	2	-0.87816	GB11677	XM_623938.2	FBgn0031500
AM04303	Tmt*Age	C	2	N	2	0.866186	GB11683	XM_624183.2	FBgn0029868
AM04328	Tmt*Age	C	2	N	2	-0.70625	GB11708	XM_392325.3	FBgn0015075
AM04335	Tmt*Age	C	2	N	2	-0.31	GB11716
AM04411	Tmt*Age	C	2	N	2	-0.79568	GB11792	XM_396985.2	FBgn0001083
AM04421	Tmt*Age	C	2	N	2	0.370053	GB11802	XM_001121729.1	FBgn0037379
AM04433	Tmt*Age	C	2	N	2	-0.69833	GB11814	XM_001121288.1	FBgn0051974
AM04465	Tmt*Age	C	2	N	2	-0.73658	GB11846	XM_395296.3	FBgn0002968
AM04472	Tmt*Age	C	2	N	2	-0.93957	GB11853	XM_001120492.1	FBgn0010113
AM04484	Tmt*Age	C	2	N	2	0.726754	GB11865		FBgn0024242
AM04489	Tmt*Age	C	2	N	2	-0.76042	GB11870	XM_396925.3	FBgn0035398
AM04497	Tmt*Age	C	2	N	2	0.486843	GB11879	XM_392613.3
AM04525	Tmt*Age	C	2	N	2	-0.88483	GB11908	XM_001122137.1	FBgn0034909
AM04579	Tmt*Age	C	2	N	2	0.710881	GB11961
AM04593	Tmt*Age	C	2	N	2	0.871313	GB11976		FBgn0031529
AM04613	Tmt*Age	C	2	N	2	0.878139	GB11996
AM04621	Tmt*Age	C	2	N	2	0.858062	GB12004	XM_001122040.1	FBgn0001291
AM04637	Tmt*Age	C	2	N	2	1.12609	GB12020	XM_001120009.1	FBgn0022224
AM04640	Tmt*Age	C	2	N	2	-0.61082	GB12023	XM_625159.2	FBgn0037956
AM04677	Tmt*Age	C	2	N	2	0.752849	GB12060	XM_001120257.1	FBgn0004921
AM04773	Tmt*Age	C	2	N	2	1.11919	GB12152	XM_001121643.1	FBgn0052791
AM04785	Tmt*Age	C	2	N	2	1.03034	GB12164	XM_001122063.1	FBgn0050354
AM04818	Tmt*Age	C	2	N	2	-1.51485	GB12198	XM_396268.2	FBgn0027571
AM04824	Tmt*Age	C	2	N	2	0.799163	GB12204		FBgn0030715
AM04833	Tmt*Age	C	2	N	2	-0.49108	GB12214	XM_394429.3	FBgn0032940
AM04864	Tmt*Age	C	2	N	2	0.492118	GB12244	XM_001121523.1	FBgn0027334
AM04866	Tmt*Age	C	2	N	2	-0.47783	GB12246	XM_393989.3	FBgn0031450
AM04868	Tmt*Age	C	2	N	2	-0.76802	GB12248	XM_392702.3	FBgn0050387
AM04871	Tmt*Age	C	2	N	2	-0.45104	GB12251	XM_396580.3	FBgn0032476
AM04885	Tmt*Age	C	2	N	2	0.558457	GB12266	XR_015080.1
AM04935	Tmt*Age	C	2	N	2	0.550534	GB12316	XM_001120288.1	FBgn0038235
AM04976	Tmt*Age	C	2	N	2	0.828064	GB12358	XM_001121733.1	FBgn0034564
AM04979	Tmt*Age	C	2	N	2	0.753125	GB12361	XM_001119826.1	FBgn0032518
AM04990	Tmt*Age	C	2	N	2	-0.44293	GB12372	XM_624634.2	FBgn0035400
AM05033	Tmt*Age	C	2	N	2	0.292849	GB12416	XM_624683.1	FBgn0003659
AM05037	Tmt*Age	C	2	N	2	-0.57346	GB12420	XM_392845.3	FBgn0037279
AM05052	Tmt*Age	C	2	N	2	0.826439	GB12435	XM_001120059.1	FBgn0031764
AM05129	Tmt*Age	C	2	N	2	1.58681	GB12512	XM_001120344.1	FBgn0037059
AM05219	Tmt*Age	C	2	N	2	1.29557	GB12603		FBgn0050373
AM05228	Tmt*Age	C	2	N	2	0.330219	GB12612		FBgn0015519
AM05294	Tmt*Age	C	2	N	2	-0.685	GB12679	XM_625279.2	FBgn0034860
AM05319	Tmt*Age	C	2	N	2	-0.58188	GB12704	XM_001121319.1	FBgn0037536
AM05327	Tmt*Age	C	2	N	2	0.559762	GB12712	XM_391900.3	FBgn0030720
AM05455	Tmt*Age	C	2	N	2	1.11792	GB12841	XM_001122467.1	FBgn0036728
AM05522	Tmt*Age	C	2	N	2	0.54014	GB12909	XM_393602.3	FBgn0033087
AM05531	Tmt*Age	C	2	N	2	0.748636	GB12919		FBgn0026090
AM05611	Tmt*Age	C	2	N	2	0.788412	GB13000	XM_001119919.1	FBgn0029718
AM05632	Tmt*Age	C	2	N	2	-0.70881	GB13021	XM_624328.2	FBgn0011771
AM05637	Tmt*Age	C	2	N	2	-0.77163	GB13027	XM_394387.3	FBgn0030468
AM05657	Tmt*Age	C	2	N	2	-0.5689	GB13047	XM_393068.3	FBgn0010256
AM05678	Tmt*Age	C	2	N	2	0.983203	GB13069	XM_001120888.1
AM05698	Tmt*Age	C	2	N	2	0.830642	GB13090	XM_001121369.1
AM05787	Tmt*Age	C	2	N	2	0.560595	GB13178	XM_001119914.1	FBgn0037345
AM05801	Tmt*Age	C	2	N	2	-0.9512	GB13193	XM_393394.2	FBgn0052776
AM05820	Tmt*Age	C	2	N	2	0.308996	GB13212		FBgn0029123
AM05821	Tmt*Age	C	2	N	2	-1.02886	GB13213	XM_393239.3
AM05823	Tmt*Age	C	2	N	2	-0.5348	GB13215		FBgn0037801
AM05830	Tmt*Age	C	2	N	2	-0.74375	GB13222	XM_396134.3	FBgn0037912
AM05831	Tmt*Age	C	2	N	2	0.544512	GB13223	XM_624073.2	FBgn0015221
AM05843	Tmt*Age	C	2	N	2	-0.64108	GB13235	XM_396281.3	FBgn0036768
AM05844	Tmt*Age	C	2	N	2	-0.7693	GB13236	XM_624820.2	FBgn0031913
AM05876	Tmt*Age	C	2	N	2	0.639245	GB13269	XM_001121462.1	FBgn0032762
AM05924	Tmt*Age	C	2	N	2	0.851943	GB13320	XM_625251.2
AM05929	Tmt*Age	C	2	N	2	1.11065	GB13325	XM_001120200.1	FBgn0011695
AM05940	Tmt*Age	C	2	N	2	0.869526	GB13336		FBgn0037348
AM05942	Tmt*Age	C	2	N	2	0.521399	GB13338	XM_001120151.1
AM05968	Tmt*Age	C	2	N	2	-1.08526	GB13365	XM_001122903.1	FBgn0030828
AM05969	Tmt*Age	C	2	N	2	-1.13433	GB13366		FBgn0036053
AM06011	Tmt*Age	C	2	N	2	-0.73808	GB13408	XM_001123048.1	FBgn0034289
AM06037	Tmt*Age	C	2	N	2	-0.72973	GB13433	XM_001122345.1
AM06071	Tmt*Age	C	2	N	2	-0.55351	GB13467	XM_391940.3	FBgn0027088
AM06165	Tmt*Age	C	2	N	2	0.494102	GB13564		FBgn0039068
AM06168	Tmt*Age	C	2	N	2	-0.64359	GB13567		FBgn0022063
AM06194	Tmt*Age	C	2	N	2	0.81708	GB13594	NM_001011651.1	FBgn0013348
AM06239	Tmt*Age	C	2	N	2	0.754457	GB13641	XM_001121371.1	FBgn0034361
AM06260	Tmt*Age	C	2	N	2	-1.02935	GB13662		FBgn0001235
AM06296	Tmt*Age	C	2	N	2	0.579311	GB13698	XM_392289.3	FBgn0031599
AM06300	Tmt*Age	C	2	N	2	-0.56151	GB13702	XM_394417.3	FBgn0034735
AM06303	Tmt*Age	C	2	N	2	1.43722	GB13705	XM_001121349.1	FBgn0032515
AM06313	Tmt*Age	C	2	N	2	1.04507	GB13715	XM_625116.2	FBgn0040954
AM06348	Tmt*Age	C	2	N	2	0.831013	GB13749		FBgn0011206
AM06362	Tmt*Age	C	2	N	2	0.933111	GB13763	XM_001120529.1	FBgn0033548
AM06411	Tmt*Age	C	2	N	2	-0.59959	GB13812	XM_391869.3	FBgn0035056
AM06469	Tmt*Age	C	2	N	2	0.908626	GB13870	XM_001122342.1	FBgn0031357
AM06474	Tmt*Age	C	2	N	2	0.816019	GB13875	XM_001122452.1	FBgn0036774
AM06476	Tmt*Age	C	2	N	2	0.770939	GB13877		FBgn0039461
AM06477	Tmt*Age	C	2	N	2	0.706826	GB13879	XM_001121012.1	FBgn0036993
AM06528	Tmt*Age	C	2	N	2	-1.84563	GB13930	XM_393396.2	FBgn0033215
AM06540	Tmt*Age	C	2	N	2	0.950791	GB13942	XM_001120649.1	FBgn0037603
AM06575	Tmt*Age	C	2	N	2	0.656523	GB13977	XM_001122238.1	FBgn0002924
AM06599	Tmt*Age	C	2	N	2	0.837275	GB14001	XM_001122651.1	FBgn0032402
AM06628	Tmt*Age	C	2	N	2	0.495385	GB14029	XM_001120258.1	FBgn0032153
AM06643	Tmt*Age	C	2	N	2	0.859807	GB14044	XM_001121032.1	FBgn0030051
AM06651	Tmt*Age	C	2	N	2	0.787013	GB14052	XM_001120300.1	FBgn0026630
AM06664	Tmt*Age	C	2	N	2	-0.7454	GB14065	XM_393205.3	FBgn0052600
AM06700	Tmt*Age	C	2	N	2	0.404771	GB14098	XM_624884.2	FBgn0038989
AM06798	Tmt*Age	C	2	N	2	-0.85431	GB14199	XM_397226.3
AM06865	Tmt*Age	C	2	N	2	0.451631	GB14266	XM_624421.1	FBgn0030792
AM06884	Tmt*Age	C	2	N	2	-0.97269	GB14284	XM_392401.3	FBgn0022359
AM06902	Tmt*Age	C	2	N	2	0.987394	GB14302	XM_001119838.1
AM06904	Tmt*Age	C	2	N	2	0.402683	GB14304	XM_001120457.1	FBgn0003978
AM06999	Tmt*Age	C	2	N	2	0.466358	GB14401	XM_392143.3	FBgn0038704
AM07003	Tmt*Age	C	2	N	2	0.511909	GB14405	XM_623755.2	FBgn0029980
AM07015	Tmt*Age	C	2	N	2	1.48529	GB14417	XM_001122499.1	FBgn0034245
AM07016	Tmt*Age	C	2	N	2	0.62822	GB14418	XM_395732.2	FBgn0000147
AM07029	Tmt*Age	C	2	N	2	0.651222	GB14431	XM_001121188.1	FBgn0030940
AM07066	Tmt*Age	C	2	N	2	0.640374	GB14468	XM_001121084.1	FBgn0039668
AM07079	Tmt*Age	C	2	N	2	-1.06265	GB14481	XM_395540.3	FBgn0052000
AM07100	Tmt*Age	C	2	N	2	0.504535	GB14502	XM_394449.1	FBgn0040339
AM07112	Tmt*Age	C	2	N	2	0.71948	GB14514	XM_396823.3	FBgn0028411
AM07181	Tmt*Age	C	2	N	2	-0.37232	GB14584	XM_391920.3	FBgn0001565
AM07190	Tmt*Age	C	2	N	2	0.703071	GB14593
AM07196	Tmt*Age	C	2	N	2	0.591376	GB14599	XM_624866.2	FBgn0030976
AM07237	Tmt*Age	C	2	N	2	0.665826	GB14640	XM_624591.2	FBgn0039868
AM07244	Tmt*Age	C	2	N	2	0.662603	GB14647	XM_001121996.1
AM07259	Tmt*Age	C	2	N	2	1.27265	GB14662	XM_001122911.1	FBgn0003189
AM07340	Tmt*Age	C	2	N	2	1.02044	GB14743	XM_001120580.1	FBgn0033100
AM07371	Tmt*Age	C	2	N	2	0.614231	GB14776	XM_001120956.1	FBgn0033086
AM07373	Tmt*Age	C	2	N	2	0.485523	GB14778	XM_395393.3	FBgn0030572
AM07415	Tmt*Age	C	2	N	2	0.513925	GB30584	XM_001122243.1	FBgn0030884
AM07444	Tmt*Age	C	2	N	2	0.655269	GB14849	XM_624369.2	FBgn0033735
AM07450	Tmt*Age	C	2	N	2	0.698994	GB14855	XM_001122126.1
AM07478	Tmt*Age	C	2	N	2	0.915375	GB14884	XM_001122181.1
AM07492	Tmt*Age	C	2	N	2	1.10457	GB14900	XM_001123143.1
AM07493	Tmt*Age	C	2	N	2	0.577353	GB14901	XM_625177.2	FBgn0032595
AM07499	Tmt*Age	C	2	N	2	-0.55304	GB14907	XM_392925.3	FBgn0024183
AM07500	Tmt*Age	C	2	N	2	0.629501	GB14908	XM_001120355.1	FBgn0065032
AM07509	Tmt*Age	C	2	N	2	-0.48349	GB14918	XM_393615.3	FBgn0030035
AM07528	Tmt*Age	C	2	N	2	0.71792	GB14937	XM_001121831.1	FBgn0027360
AM07552	Tmt*Age	C	2	N	2	0.869932	GB14961	XM_001122788.1	FBgn0039172
AM07567	Tmt*Age	C	2	N	2	-0.6839	GB14975	XM_624533.2	FBgn0031629
AM07584	Tmt*Age	C	2	N	2	1.3989	GB14993	XM_001122014.1	FBgn0011476
AM07593	Tmt*Age	C	2	N	2	-2.33806	GB15002	XM_392924.3	FBgn0051711
AM07597	Tmt*Age	C	2	N	2	1.2187	GB15006	XM_001120690.1	FBgn0034001
AM07605	Tmt*Age	C	2	N	2	-0.76511	GB15014	XM_394943.3	FBgn0031527
AM07668	Tmt*Age	C	2	N	2	0.625814	GB15077	XM_397433.3	FBgn0039492
AM07721	Tmt*Age	C	2	N	2	-0.96613	GB15131	XM_001121014.1	FBgn0083964
AM07757	Tmt*Age	C	2	N	2	-0.52576	GB15168	XM_393426.3	FBgn0029687
AM07759	Tmt*Age	C	2	N	2	0.865152	GB30289	XM_001122487.1	FBgn0034246
AM07771	Tmt*Age	C	2	N	2	0.64523	GB15182		FBgn0032117
AM07812	Tmt*Age	C	2	N	2	0.492446	GB15223	XM_001122841.1
AM07827	Tmt*Age	C	2	N	2	1.29917	GB15238	XM_001122739.1	FBgn0030610
AM07841	Tmt*Age	C	2	N	2	1.41253	GB15252	XM_001120728.1	FBgn0030605
AM07851	Tmt*Age	C	2	N	2	0.986722	GB15262	XM_393729.2	FBgn0083945
AM07868	Tmt*Age	C	2	N	2	0.486605	GB15279	XM_001120221.1	FBgn0030940
AM07902	Tmt*Age	C	2	N	2	0.721837	GB15313	XM_001121893.1	FBgn0027358
AM07914	Tmt*Age	C	2	N	2	0.678398	GB15326	XM_001119955.1	FBgn0027785
AM07918	Tmt*Age	C	2	N	2	0.511152	GB15330		FBgn0030013
AM07988	Tmt*Age	C	2	N	2	0.624081	GB15400	XM_001122106.1	FBgn0038272
AM07993	Tmt*Age	C	2	N	2	0.75232	GB15405
AM08005	Tmt*Age	C	2	N	2	0.947163	GB15418		FBgn0037898
AM08100	Tmt*Age	C	2	N	2	1.11453	GB15515		FBgn0022246
AM08106	Tmt*Age	C	2	N	2	0.33605	GB15521		FBgn0024753
AM08133	Tmt*Age	C	2	N	2	0.841912	GB15548	XM_625186.2	FBgn0050437
AM08159	Tmt*Age	C	2	N	2	0.890917	GB15575	XM_392556.3	FBgn0045866
AM08176	Tmt*Age	C	2	N	2	0.800881	GB15592	XM_625275.2	FBgn0032678
AM08181	Tmt*Age	C	2	N	2	0.922118	GB15597	XM_625209.2	FBgn0000535
AM08273	Tmt*Age	C	2	N	2	0.510979	GB15690	XM_001121698.1	FBgn0038323
AM08274	Tmt*Age	C	2	N	2	1.01713	GB15691	XM_391850.2	FBgn0035348
AM08348	Tmt*Age	C	2	N	2	0.655757	GB30070	XM_623227.2	FBgn0036558
AM08361	Tmt*Age	C	2	N	2	-1.30862	GB15779	XM_001121185.1	FBgn0004057
AM08404	Tmt*Age	C	2	N	2	-0.49554	GB15822	XM_624802.2	FBgn0051195
AM08430	Tmt*Age	C	2	N	2	0.334451	GB15848	XM_624518.1	FBgn0030421
AM08446	Tmt*Age	C	2	N	2	0.748678	GB15864
AM08466	Tmt*Age	C	2	N	2	2.07533	GB15885
AM08485	Tmt*Age	C	2	N	2	-0.71805	GB15904	XM_397515.3	FBgn0038921
AM08512	Tmt*Age	C	2	N	2	-0.53471	GB15931
AM08541	Tmt*Age	C	2	N	2	0.665027	GB15960	XM_001120246.1	FBgn0051957
AM08598	Tmt*Age	C	2	N	2	0.706425	GB16017	XM_001122855.1	FBgn0030834
AM08621	Tmt*Age	C	2	N	2	0.84044	GB16040	XM_001123011.1	FBgn0050165
AM08654	Tmt*Age	C	2	N	2	0.382054	GB16073	XM_623350.2	FBgn0036848
AM08656	Tmt*Age	C	2	N	2	0.748562	GB16075	XM_001121276.1	FBgn0033613
AM08696	Tmt*Age	C	2	N	2	-0.54656	GB16116		FBgn0005642
AM08741	Tmt*Age	C	2	N	2	-0.71946	GB16163	XM_001121398.1	FBgn0030269
AM08835	Tmt*Age	C	2	N	2	0.612129	GB16255	XM_394196.2	FBgn0035540
AM08877	Tmt*Age	C	2	N	2	1.56997	GB16297	XR_015055.1	FBgn0030590
AM08883	Tmt*Age	C	2	N	2	0.822112	GB16303	XM_623791.2	FBgn0051450
AM08898	Tmt*Age	C	2	N	2	0.521801	GB16318	XM_624823.2	FBgn0024330
AM08912	Tmt*Age	C	2	N	2	0.848724	GB16332		FBgn0051812
AM08969	Tmt*Age	C	2	N	2	-1.27819	GB16388	XM_001120881.1	FBgn0010435
AM09010	Tmt*Age	C	2	N	2	0.573219	GB16431	XM_394016.2	FBgn0002576
AM09017	Tmt*Age	C	2	N	2	0.947983	GB16438	XM_001121144.1	FBgn0032732
AM09028	Tmt*Age	C	2	N	2	-0.4514	GB16449	XM_001120474.1	FBgn0037339
AM09034	Tmt*Age	C	2	N	2	-0.36187	GB16455		FBgn0028406
AM09064	Tmt*Age	C	2	N	2	0.821406	GB16485	XM_394036.3	FBgn0016120
AM09072	Tmt*Age	C	2	N	2	1.18226	GB16493	XM_001121447.1	FBgn0038426
AM09084	Tmt*Age	C	2	N	2	0.778267	GB16505	XM_001121274.1	FBgn0038536
AM09125	Tmt*Age	C	2	N	2	0.487686	GB16546	XM_395801.2	FBgn0036762
AM09137	Tmt*Age	C	2	N	2	-0.56948	GB16557	XM_397373.2	FBgn0013953
AM09139	Tmt*Age	C	2	N	2	-0.79555	GB16559	XR_015016.1	FBgn0003276
AM09142	Tmt*Age	C	2	N	2	0.56992	GB16562	XM_623134.2	FBgn0030345
AM09174	Tmt*Age	C	2	N	2	0.957139	GB16595	XM_001121159.1	FBgn0033907
AM09184	Tmt*Age	C	2	N	2	0.51934	GB16606	XM_001120472.1	FBgn0034729
AM09233	Tmt*Age	C	2	N	2	0.571104	GB16655	XM_394150.3	FBgn0033240
AM09248	Tmt*Age	C	2	N	2	0.709728	GB16668	XM_623468.2	FBgn0004568
AM09254	Tmt*Age	C	2	N	2	-1.33923	GB16675	XM_392082.3	FBgn0032536
AM09258	Tmt*Age	C	2	N	2	0.329917	GB16679	XM_624854.2	FBgn0040929
AM09306	Tmt*Age	C	2	N	2	0.605391	GB16727	XM_001123194.1	FBgn0032960
AM09392	Tmt*Age	C	2	N	2	0.703539	GB16814
AM09421	Tmt*Age	C	2	N	2	-0.58152	GB16843	XM_394400.3	FBgn0003139
AM09430	Tmt*Age	C	2	N	2	1.15903	GB16852	XM_624148.2	FBgn0037323
AM09472	Tmt*Age	C	2	N	2	0.817627	GB16895	XM_624083.2	FBgn0053198
AM09489	Tmt*Age	C	2	N	2	0.596147	GB16912	XM_001120685.1	FBgn0034033
AM09491	Tmt*Age	C	2	N	2	0.635682	GB16914	XM_392809.3	FBgn0017579
AM09494	Tmt*Age	C	2	N	2	0.861369	GB16917	XM_001123307.1	FBgn0031021
AM09495	Tmt*Age	C	2	N	2	-0.68593	GB16918	XM_395662.3	FBgn0027081
AM09510	Tmt*Age	C	2	N	2	0.862829	GB16933	XM_001123009.1	FBgn0040076
AM09528	Tmt*Age	C	2	N	2	-1.31488	GB16951	XM_395280.3	FBgn0002719
AM09551	Tmt*Age	C	2	N	2	-0.63402	GB30471	XM_001120478.1	FBgn0052499
AM09553	Tmt*Age	C	2	N	2	-0.78879	GB16976	XM_001121582.1	FBgn0036377
AM09562	Tmt*Age	C	2	N	2	0.369446	GB16985	XM_392305.3	FBgn0028535
AM09582	Tmt*Age	C	2	N	2	1.12763	GB17006		FBgn0035323
AM09603	Tmt*Age	C	2	N	2	-0.60917	GB17027	XM_395911.3	FBgn0033376
AM09613	Tmt*Age	C	2	N	2	0.928162	GB17036		FBgn0032921
AM09640	Tmt*Age	C	2	N	2	0.621901	GB17064		FBgn0032048
AM09645	Tmt*Age	C	2	N	2	-0.38845	GB17069	XM_392477.3	FBgn0042693
AM09681	Tmt*Age	C	2	N	2	0.447979	GB17106	XM_001120619.1	FBgn0039490
AM09766	Tmt*Age	C	2	N	2	-0.63576	GB17191	XM_624260.2	FBgn0037539
AM09830	Tmt*Age	C	2	N	2	0.656096	GB17255	XM_625057.2	FBgn0028342
AM09842	Tmt*Age	C	2	N	2	0.77668	GB17267	XM_001119900.1	FBgn0011586
AM09866	Tmt*Age	C	2	N	2	-1.05458	GB17291	XM_393180.3	FBgn0029155
AM09870	Tmt*Age	C	2	N	2	0.507343	GB17295	XM_623060.2	FBgn0013347
AM09886	Tmt*Age	C	2	N	2	0.38372	GB17311	XM_624605.2	FBgn0037671
AM09888	Tmt*Age	C	2	N	2	-0.51926	GB17313		FBgn0030109
AM09905	Tmt*Age	C	2	N	2	0.794704	GB17330	XM_395237.1	FBgn0031918
AM09946	Tmt*Age	C	2	N	2	1.0945	GB17373	XM_001119944.1	FBgn0035469
AM09948	Tmt*Age	C	2	N	2	1.02547	GB17375
AM09972	Tmt*Age	C	2	N	2	-0.67968	GB17399	XM_001120548.1	FBgn0027330
AM09977	Tmt*Age	C	2	N	2	-0.46278	GB17404	XM_624878.1	FBgn0010504
AM09995	Tmt*Age	C	2	N	2	-0.54152	GB17423	XM_397510.3	FBgn0033466
AM10010	Tmt*Age	C	2	N	2	0.545326	GB17438	XM_624341.2	FBgn0051126
AM10025	Tmt*Age	C	2	N	2	-0.67582	GB17453	XM_395543.3	FBgn0030093
AM10051	Tmt*Age	C	2	N	2	-0.62778	GB17480	XR_014999.1	FBgn0027779
AM10074	Tmt*Age	C	2	N	2	0.776613	GB17503	XM_393603.3	FBgn0035334
AM10104	Tmt*Age	C	2	N	2	0.307813	GB17533	XM_623603.2	FBgn0034390
AM10107	Tmt*Age	C	2	N	2	-0.90475	GB17536		FBgn0039215
AM10116	Tmt*Age	C	2	N	2	-0.66993	GB30225	XM_392421.3	FBgn0001139
AM10134	Tmt*Age	C	2	N	2	-0.62192	GB17562	XM_394275.3	FBgn0028473
AM10148	Tmt*Age	C	2	N	2	0.920811	GB17576		FBgn0053017
AM10176	Tmt*Age	C	2	N	2	-0.51888	GB17605	XM_001120317.1	FBgn0029820
AM10198	Tmt*Age	C	2	N	2	0.851319	GB17624	XM_395533.3	FBgn0029503
AM10206	Tmt*Age	C	2	N	2	-0.51208	GB17632		FBgn0037680
AM10208	Tmt*Age	C	2	N	2	-0.49967	GB17634		FBgn0051849
AM10213	Tmt*Age	C	2	N	2	0.866757	GB17639		FBgn0035532
AM10239	Tmt*Age	C	2	N	2	-0.67772	GB17665	XM_623906.2	FBgn0001332
AM10261	Tmt*Age	C	2	N	2	0.60978	GB17688	XM_001121959.1	FBgn0031663
AM10288	Tmt*Age	C	2	N	2	1.59662	GB17715		FBgn0039765
AM10293	Tmt*Age	C	2	N	2	0.4148	GB17720	XM_001120526.1	FBgn0037435
AM10312	Tmt*Age	C	2	N	2	-1.23089	GB17739	XM_396612.3	FBgn0032702
AM10324	Tmt*Age	C	2	N	2	0.50444	GB17751	XM_001120494.1	FBgn0037018
AM10359	Tmt*Age	C	2	N	2	0.715404	GB17787	XM_625184.2	FBgn0052230
AM10362	Tmt*Age	C	2	N	2	-0.82945	GB17790		FBgn0036480
AM10395	Tmt*Age	C	2	N	2	0.568424	GB17824		FBgn0033178
AM10396	Tmt*Age	C	2	N	2	-0.73264	GB17825	XM_001120416.1	FBgn0003278
AM10435	Tmt*Age	C	2	N	2	-1.40684	GB17684	XM_624662.2	FBgn0033246
AM10588	Tmt*Age	C	2	N	2	0.657713	GB18015	XM_001122241.1	FBgn0028932
AM10601	Tmt*Age	C	2	N	2	0.681033	GB18028		FBgn0031066
AM10632	Tmt*Age	C	2	N	2	-0.69021	GB18060	XM_394688.3	FBgn0034636
AM10656	Tmt*Age	C	2	N	2	1.15963	GB18086	XM_001121470.1	FBgn0031228
AM10670	Tmt*Age	C	2	N	2	0.647381	GB18100		FBgn0036157
AM10679	Tmt*Age	C	2	N	2	0.349867	GB18109	XM_624350.2	FBgn0036182
AM10695	Tmt*Age	C	2	N	2	0.644474	GB18127	XM_393434.2	FBgn0040388
AM10710	Tmt*Age	C	2	N	2	-0.88527	GB18142	XM_393691.3	FBgn0034453
AM10715	Tmt*Age	C	2	N	2	0.628124	GB18147	XM_394630.2	FBgn0031711
AM10783	Tmt*Age	C	2	N	2	0.699186	GB18217	XM_624049.2	FBgn0029888
AM10811	Tmt*Age	C	2	N	2	-0.42204	GB18245	XM_393054.3	FBgn0033179
AM10854	Tmt*Age	C	2	N	2	0.716531	GB18289		FBgn0030940
AM10930	Tmt*Age	C	2	N	2	-0.63899	GB18366	XM_001122360.1	FBgn0034366
AM10937	Tmt*Age	C	2	N	2	1.09533	GB18373		FBgn0026089
AM10938	Tmt*Age	C	2	N	2	1.48774	GB18374	XM_001122501.1	FBgn0040907
AM10975	Tmt*Age	C	2	N	2	0.610551	GB18412	XM_625000.1	FBgn0031189
AM11022	Tmt*Age	C	2	N	2	0.512886	GB18459	XM_624932.1	FBgn0023535
AM11026	Tmt*Age	C	2	N	2	-0.79226	GB18463	XM_392142.3	FBgn0052190
AM11057	Tmt*Age	C	2	N	2	0.601346	GB18495	XM_394559.1	FBgn0004908
AM11078	Tmt*Age	C	2	N	2	0.577943	GB18516		FBgn0010340
AM11093	Tmt*Age	C	2	N	2	0.528239	GB18533	XM_001120497.1	FBgn0030883
AM11098	Tmt*Age	C	2	N	2	-0.83989	GB18538
AM11143	Tmt*Age	C	2	N	2	-0.62293	GB18583	XR_015036.1	FBgn0050394
AM11166	Tmt*Age	C	2	N	2	1.03169	GB18605	XM_001120479.1	FBgn0058127
AM11200	Tmt*Age	C	2	N	2	1.05849	GB18639	XM_624776.1	FBgn0036581
AM11251	Tmt*Age	C	2	N	2	0.616668	GB18690	XM_396257.2	FBgn0051638
AM11265	Tmt*Age	C	2	N	2	0.574631	GB18704	XM_001119998.1	FBgn0024188
AM11309	Tmt*Age	C	2	N	2	0.629509	GB18749		FBgn0029915
AM11388	Tmt*Age	C	2	N	2	0.448074	GB18830	XR_014932.1	FBgn0027599
AM11390	Tmt*Age	C	2	N	2	0.450296	GB18832	XM_001120551.1
AM11395	Tmt*Age	C	2	N	2	0.485704	GB18838	XM_625013.2	FBgn0003514
AM11420	Tmt*Age	C	2	N	2	0.509839	GB18863	XM_001121409.1	FBgn0037409
AM11468	Tmt*Age	C	2	N	2	0.665836	GB18911		FBgn0034249
AM11478	Tmt*Age	C	2	N	2	-0.75415	GB18921	XM_396906.3	FBgn0037218
AM11502	Tmt*Age	C	2	N	2	0.781938	GB18946	XM_625247.2	FBgn0052043
AM11521	Tmt*Age	C	2	N	2	0.671062	GB30370	XM_001122141.1	FBgn0022361
AM11540	Tmt*Age	C	2	N	2	1.44716	GB18984	XM_001123277.1	FBgn0032035
AM11542	Tmt*Age	C	2	N	2	0.745932	GB18986	XM_625285.2	FBgn0031683
AM11556	Tmt*Age	C	2	N	2	1.08106	GB19000	XM_001121113.1	FBgn0030480
AM11579	Tmt*Age	C	2	N	2	0.633024	GB19024	XM_001122344.1	FBgn0043001
AM11597	Tmt*Age	C	2	N	2	-0.63762	GB19042	XM_395697.3	FBgn0019972
AM11614	Tmt*Age	C	2	N	2	0.610939	GB19059		FBgn0030940
AM11619	Tmt*Age	C	2	N	2	0.677881	GB19064	XM_001121193.1	FBgn0032079
AM11621	Tmt*Age	C	2	N	2	-0.56112	GB30211	NM_001011577.1	FBgn0000462
AM11638	Tmt*Age	C	2	N	2	0.779512	GB19083	XM_395625.3	FBgn0031905
AM11644	Tmt*Age	C	2	N	2	0.345401	GB19089	XM_001122051.1	FBgn0052939
AM11661	Tmt*Age	C	2	N	2	-1.66169	GB19107	XM_624190.2	FBgn0036939
AM11664	Tmt*Age	C	2	N	2	-0.55824	GB19110		FBgn0033602
AM11728	Tmt*Age	C	2	N	2	0.393883	GB19174		FBgn0030608
AM11750	Tmt*Age	C	2	N	2	-0.51991	GB19196	XM_393863.2	FBgn0053522
AM11872	Tmt*Age	C	2	N	2	0.771115	GB19319		FBgn0038903
AM11900	Tmt*Age	C	2	N	2	-0.83839	GB19347	XM_001120641.1	FBgn0028573
AM11901	Tmt*Age	C	2	N	2	0.73621	GB19348		FBgn0020503
AM11912	Tmt*Age	C	2	N	2	-0.50225	GB19359	XM_623108.2	FBgn0000319
AM11918	Tmt*Age	C	2	N	2	0.617636	GB19365		FBgn0003943
AM11966	Tmt*Age	C	2	N	2	0.604857	GB19414		FBgn0039733
AM12010	Tmt*Age	C	2	N	2	0.528909	GB19459	XM_395538.3	FBgn0035194
AM12040	Tmt*Age	C	2	N	2	0.932026	GB19488
AM12049	Tmt*Age	C	2	N	2	0.586075	GB19497	XM_001122017.1	FBgn0024150
AM12052	Tmt*Age	C	2	N	2	-1.08735	GB19500	XM_624655.2	FBgn0039736
AM12140	Tmt*Age	C	2	N	2	-0.51019	GB19587		FBgn0037820
AM12231	Tmt*Age	C	2	N	2	-1.23985	GB19683	XM_392752.3	FBgn0010435
AM12237	Tmt*Age	C	2	N	2	-0.98608	GB19689	XM_624066.2	FBgn0011737
AM12255	Tmt*Age	C	2	N	2	-0.60485	GB19708	XM_394641.3	FBgn0027091
AM12399	Tmt*Age	C	2	N	2	0.755849	GB19852	XM_394923.3	FBgn0036210
AM12414	Tmt*Age	C	2	N	2	0.641781	GB19867	XM_001120765.1	FBgn0030768
AM12428	Tmt*Age	C	2	N	2	-0.74878	GB19881	XM_623367.2	FBgn0027066
AM12438	Tmt*Age	C	2	N	2	-1.04211	GB19891	XM_392810.3	FBgn0038286
AM12446	Tmt*Age	C	2	N	2	0.602355	GB19899		FBgn0010278
AM12450	Tmt*Age	C	2	N	2	0.980264	GB19903	XM_394155.3	FBgn0038474
AM12488	Tmt*Age	C	2	N	2	-1.02572	GB19941	XM_392634.3	FBgn0000527
AM12503	Tmt*Age	C	2	N	2	-0.68598	GB19956	XM_623814.2	FBgn0039486
[truncated: 3,454 more rows]

## Sheet: ST3
Supplementary Table 3: Significantly, differently expressed transcripts (FDR<0.0001) between control and co-infected workers in fat body tissue at 14 days post-infection.
Name	Treatment 1	Treatment 2	Estimate	GB ID	Accession #	Flybase ID
AM00001	C	NaNc	0.789971	GB10174	XM_001120361.1	FBgn0044050
AM00013	C	NaNc	0.917488	GB30191		FBgn0038780
AM00027	C	NaNc	-3.24567		NAU97150
AM00054	C	NaNc	-0.71244		NW_001253310.1
AM00065	C	NaNc	-1.39273		NW_001253371.1
AM00072R	C	NaNc	-0.6672		NW_001253215.1
AM00102	C	NaNc	-2.77782	GB30100	XM_001120032.1	FBgn0036117
AM00153	C	NaNc	0.9148	GB30372		FBgn0030122
AM00208	C	NaNc	-0.81303	GB30263
AM00339	C	NaNc	1.1305	GB10424	XM_001123101.1	FBgn0050045
AM00366	C	NaNc	2.23462		DB767947
AM00371R	C	NaNc	-0.96456		DB728885
AM00378	C	NaNc	-0.78485		DB756051
AM00382	C	NaNc	-0.99022		DB756136
AM00391	C	NaNc	-1.43101		DB729711
AM00391R	C	NaNc	-1.26942		DB729711
AM00395	C	NaNc	-0.49477		DB729986
AM00395R	C	NaNc	-0.79149		DB729986
AM00408	C	NaNc	-0.84797		DB757406
AM00409	C	NaNc	-0.95551		DB730912
AM00409R	C	NaNc	-0.4385		DB730912
AM00423R	C	NaNc	-0.84264		DB731289
AM00430	C	NaNc	-2.64584		DB780023
AM00431	C	NaNc	-1.60778		DB728428
AM00440	C	NaNc	-0.98527		BI502904
AM00452	C	NaNc	-0.7602		DB758892
AM00453R	C	NaNc	-1.12978		DB752511
AM00475	C	NaNc	-0.85435		DB760533
AM00478	C	NaNc	1.26402		DB733879
AM00481	C	NaNc	-1.12992		DB760672
AM00493	C	NaNc	-0.50248		DB734344
AM00495	C	NaNc	0.547037		XM_001120025.1	FBgn0015795
AM00510	C	NaNc	-0.63484		DB761397
AM00536	C	NaNc	-0.53		DB762129
AM00538	C	NaNc	-0.88953		DB762143
AM00542	C	NaNc	-1.29009		DB762552
AM00543R	C	NaNc	-1.44854		DB735842
AM00562	C	NaNc	-0.8679		DB735864
AM00599	C	NaNc	-0.63676		DB765390
AM00603	C	NaNc	-1.26097		DB765443
AM00610R	C	NaNc	-0.53187		DB747670
AM00611	C	NaNc	-0.58876		BP875462
AM00612	C	NaNc	-0.59776		DB739042
AM00621	C	NaNc	-0.78535		DB766420
AM00633	C	NaNc	-0.58536		DB766675
AM00635	C	NaNc	-1.06046		DB766686
AM00635R	C	NaNc	-0.63079		DB766686
AM00638	C	NaNc	-0.69797		DB766911
AM00662	C	NaNc	-0.68548		DB767810
AM00675	C	NaNc	-0.87011		DB741134
AM00681R	C	NaNc	-0.78443		DB741389
AM00685	C	NaNc	-0.54449		DB741452
AM00685R	C	NaNc	-0.52817		DB741452
AM00690	C	NaNc	-1.2956		DB768482
AM00690R	C	NaNc	-1.01758		DB768482
AM00691	C	NaNc	-1.33188		DB741569
AM00691R	C	NaNc	-1.03659		DB741569
AM00699R	C	NaNc	-0.59444		DB741713
AM00720	C	NaNc	-0.80256		DB769413
AM00721	C	NaNc	-0.54151		DB742544
AM00729R	C	NaNc	-0.47316		BP538602
AM00731	C	NaNc	-1.10603		DB742949
AM00740	C	NaNc	-0.85053		DB770352
AM00744	C	NaNc	-0.56049		DB770621
AM00747	C	NaNc	0.692398		DB742150
AM00759R	C	NaNc	-1.00074		DB744137
AM00780	C	NaNc	-0.52953		DB772164
AM00789	C	NaNc	-0.80286		DB772626
AM00790R	C	NaNc	-0.94723		DB745840
AM00802R	C	NaNc	-0.66262		DB746132
AM00825	C	NaNc	-0.63415		DB773719
AM00859	C	NaNc	-0.93447		DB774889
AM00860	C	NaNc	-0.72254		DB748108
AM00868	C	NaNc	-0.37627		DB748203
AM00881	C	NaNc	0.943229		DB775802
AM00885	C	NaNc	-1.29593		DB761714
AM00896R	C	NaNc	-0.35794		DB749362
AM00953R	C	NaNc	1.00525		XM_001121620.1
AM00976	C	NaNc	-0.86839		DB779839
AM00977R	C	NaNc	-0.84487		DB753245
AM01011	C	NaNc	0.676824		DB754339
AM01016	C	NaNc	-1.98317		XM_001121572.1	FBgn0003432
AM01016R	C	NaNc	-1.33114		XM_001121572.1	FBgn0003432
AM01017	C	NaNc	-1.59912		XM_001121572.1	FBgn0003432
AM01022	C	NaNc	-0.95815		DB765912
AM01025	C	NaNc	0.751833		DB754892
AM01028	C	NaNc	-0.63997		BI502716
AM01029	C	NaNc	-0.89416		BI502717
AM01045	C	NaNc	-0.51072		BI502856
AM01049	C	NaNc	-0.94312		BI502865
AM01059	C	NaNc	-0.75291		BI502942
AM01067	C	NaNc	0.489193	GB17537	XM_397094.3	FBgn0036888
AM01070	C	NaNc	-0.46709		BI503053
AM01083	C	NaNc	-0.58778		BI503143
AM01084	C	NaNc	-0.43847		BI503165
AM01092	C	NaNc	-0.45095		BI503257
AM01094	C	NaNc	-0.64694		BI503288
AM01095	C	NaNc	-0.65394		BI503290
AM01103	C	NaNc	-0.92672		BI503371
AM01106	C	NaNc	-0.87589		BI503410
AM01107	C	NaNc	-0.73007		BI503424
AM01109	C	NaNc	-0.57061		BI503448
AM01114	C	NaNc	-0.56639		BI503477
AM01117	C	NaNc	-0.97689		BI503541
AM01119	C	NaNc	-0.52929		BI503567
AM01120	C	NaNc	-0.82656		BI502857
AM01121	C	NaNc	-0.511		BI503583
AM01123	C	NaNc	-1.02353		BI503603
AM01130	C	NaNc	-0.62445		NW_001253328.1
AM01141	C	NaNc	-0.84926		BI503770
AM01154	C	NaNc	-0.50275		BI503853
AM01160	C	NaNc	-0.89008		BI503903
AM01161	C	NaNc	-0.93591		BI503953
AM01165	C	NaNc	-0.49958		BI503979
AM01171	C	NaNc	0.37354		BI504051
AM01174	C	NaNc	-0.78966		BI504063
AM01179	C	NaNc	0.509515		BI504138
AM01190	C	NaNc	-0.89949		BI504254
AM01194	C	NaNc	-1.05247		BI504328
AM01195	C	NaNc	-1.02132		BI504340
AM01203	C	NaNc	-1.30979		BI504377
AM01208	C	NaNc	-1.14117		BI504429
AM01209	C	NaNc	-0.67273		NM_001011629.1	FBgn0013948
AM01211	C	NaNc	-0.55656		BI504474
AM01217	C	NaNc	-0.98678		BI504512
AM01223	C	NaNc	-0.3962		NW_001253423.1
AM01227	C	NaNc	-0.46666		BI504626
AM01241	C	NaNc	-0.66267		BI504741
AM01247	C	NaNc	-0.57334		BI504795
AM01251	C	NaNc	-0.71073		DB780299
AM01270	C	NaNc	-0.80283		BI505005
AM01273	C	NaNc	-0.77696	GB17541	XM_393165.3	FBgn0037007
AM01277	C	NaNc	-0.99454		BI505083
AM01285	C	NaNc	-0.88727		BI946449
AM01289	C	NaNc	-0.757		BI505209
AM01290	C	NaNc	-0.78067		BI505213
AM01291	C	NaNc	-1.41168		NW_001262098.1
AM01293	C	NaNc	-0.675		BI505238
AM01305	C	NaNc	-0.39206		BI505347
AM01307	C	NaNc	0.725955		BI505369
AM01312	C	NaNc	-0.44324		BI502782
AM01313	C	NaNc	-1.42334		BI505382
AM01316	C	NaNc	-0.54344		BI505415
AM01350	C	NaNc	-0.66975		BI505800
AM01353	C	NaNc	-0.4824		BI505833
AM01356	C	NaNc	-0.8757		BI503067
AM01358	C	NaNc	-0.86686		BI505885
AM01375	C	NaNc	0.473522		BI506026
AM01384	C	NaNc	-0.51135		BI506083
AM01391	C	NaNc	-0.43364		NW_001253185.1
AM01392	C	NaNc	-0.44568		NW_001252999.1
AM01410	C	NaNc	-0.32219		NW_001253027.1
AM01420	C	NaNc	-0.69123		BI506438
AM01421	C	NaNc	-0.69446		BI506440
AM01424	C	NaNc	-0.77742		BI506457
AM01425	C	NaNc	-0.69065		BI506462
AM01428	C	NaNc	-1.24879		BI506490
AM01442	C	NaNc	-0.87834		BI506667
AM01454	C	NaNc	-0.88713		BI506749
AM01457	C	NaNc	-0.64735		BI506833
AM01459	C	NaNc	-0.62939		BI506849
AM01475	C	NaNc	-0.84872		BI507014
AM01478	C	NaNc	-0.54825		BI507027
AM01479	C	NaNc	-0.72556		BI507050
AM01485	C	NaNc	-0.41266		BI507106
AM01491	C	NaNc	-0.7364		BI507155
AM01492	C	NaNc	-0.49177		BI507182
AM01495	C	NaNc	0.586846		XM_001123151.1	FBgn0023177
AM01503	C	NaNc	-1.02924		BI507262
AM01505	C	NaNc	0.477713		BI507284
AM01515	C	NaNc	-0.67182		BI507475
AM01517	C	NaNc	-0.59235		BI507499
AM01518	C	NaNc	-0.86493		BI507509
AM01520	C	NaNc	-0.95555		BI507540
AM01528	C	NaNc	-0.84355		BI507642
AM01531	C	NaNc	-0.56014		BI507665
AM01550	C	NaNc	-1.27467		DB776397
AM01552	C	NaNc	-0.8395		BI507899
AM01559	C	NaNc	-0.70231		BI507930
AM01560	C	NaNc	0.776762		XM_001123182.1
AM01575	C	NaNc	-0.84712		BI508051
AM01576	C	NaNc	0.723613		BI505813
AM01581	C	NaNc	-0.67696		BI508096
AM01588	C	NaNc	-0.54096		BI508200
AM01591	C	NaNc	-0.7715		BI506294
AM01592	C	NaNc	-0.93697		DB766485
AM01593	C	NaNc	-0.65009		XM_393395.3	FBgn0003349
AM01602	C	NaNc	-0.53057		BI508363
AM01604	C	NaNc	-0.8433		BI508374
AM01605	C	NaNc	-0.59787		BI508378
AM01618	C	NaNc	1.02517		BI505621
AM01628	C	NaNc	-0.67727		BI505747
AM01632	C	NaNc	-0.83702		BI508683
AM01637	C	NaNc	-0.819		BI508724
AM01639	C	NaNc	-0.77032		BI508755
AM01646	C	NaNc	-1.02579		BI508807
AM01658	C	NaNc	0.889259		BI508957
AM01667	C	NaNc	-0.75958		DB780229
AM01675	C	NaNc	-0.80636		BI509155
AM01683	C	NaNc	-0.58689		BI509205
AM01708	C	NaNc	-0.92364		BI506114
AM01715	C	NaNc	-0.68365		XM_394587.3
AM01724	C	NaNc	-0.84136		BI509597
AM01728	C	NaNc	-1.09245		BI509634
AM01729	C	NaNc	-0.71095		BI509653
AM01744	C	NaNc	-0.68038		BI509776
AM01747	C	NaNc	-0.73722		BI504555
AM01754	C	NaNc	-0.77462		BI509903
AM01758	C	NaNc	-0.71333		BI509929
AM01763	C	NaNc	-0.78081		BI510000
AM01773	C	NaNc	-0.70431		NW_001253565.1
AM01778	C	NaNc	-0.68527		BI510106
AM01779	C	NaNc	-1.18375		BI510118
AM01785	C	NaNc	-0.76861		BI510169
AM01786	C	NaNc	-1.4074		BI510171
AM01794	C	NaNc	-0.71493		BI510303
AM01797	C	NaNc	-0.65861		BE844627
AM01799	C	NaNc	-0.74286		BI508784
AM01816	C	NaNc	-0.67835		BI510484
AM01849	C	NaNc	-0.55142		BI510773
AM01863	C	NaNc	-0.97643	GB15281		FBgn0026193
AM01864	C	NaNc	-0.88984		BI510977
AM01865	C	NaNc	-0.32745		BI511016
AM01868	C	NaNc	-0.93728		BI511022
AM01882	C	NaNc	-0.63175		BI511202
AM01884	C	NaNc	-0.69625		NW_001259694.1
AM01890	C	NaNc	-0.57302	GB11444		FBgn0036542
AM01914	C	NaNc	-0.76986		BI516273
AM01919	C	NaNc	-0.61407		BI511605
AM01923	C	NaNc	-0.58686		BI511663
AM01931	C	NaNc	-0.47899		BI511750
AM01936	C	NaNc	-0.74664		BI511777
AM01937	C	NaNc	-0.69537		BP538491
AM01942	C	NaNc	-0.91106		BI511831
AM01944	C	NaNc	0.511775
AM01946	C	NaNc	-1.44668		BI511865
AM01947	C	NaNc	-0.60926		BI510641
AM01954	C	NaNc	-0.58009		BI511929
AM01966	C	NaNc	-0.82251		BI512029
AM01967	C	NaNc	0.876897		BI504704
AM01997	C	NaNc	-0.63967		BI512202
AM01998	C	NaNc	-1.20138		BI512214
AM02005	C	NaNc	-1.1501		BI512282
AM02007	C	NaNc	-0.46357		DB758791
AM02008	C	NaNc	-0.72568		BI512291
AM02012	C	NaNc	-0.86083		BI512314
AM02016	C	NaNc	-0.73155		BI512337
AM02017	C	NaNc	-0.54834		BI512339
AM02023	C	NaNc	-0.76222		NW_001253370.1
AM02030	C	NaNc	-0.48782		BI515239
AM02034	C	NaNc	-0.60776		BI512491
AM02050	C	NaNc	-0.60638		BI512667
AM02052	C	NaNc	-0.59028		BI512678
AM02056	C	NaNc	-0.51715		XM_396725.3	FBgn0034282
AM02060	C	NaNc	-0.82073		BI512730
AM02080	C	NaNc	-0.99063		BE844328
AM02081	C	NaNc	-1.13056		BI512857
AM02100	C	NaNc	-0.55973		BI513092
AM02103	C	NaNc	-1.14684		NW_001253220.1
AM02115	C	NaNc	-0.84824		BI513192
AM02123	C	NaNc	-0.66746		BI513257
AM02126	C	NaNc	-0.81011		NW_001253067.1
AM02148	C	NaNc	-0.88568		BI513485
AM02179	C	NaNc	-0.53713		BI513719
AM02181	C	NaNc	-0.82535		BI513728
AM02186	C	NaNc	-0.86009		BI513748
AM02188	C	NaNc	0.279822		XM_001120024.1
AM02195	C	NaNc	-0.55972		BI513804
AM02199	C	NaNc	-0.43068		NW_001253362.1
AM02216	C	NaNc	-0.54827		BI513893
AM02220	C	NaNc	-0.86505		BI513996
AM02228	C	NaNc	-0.64033		BE844288
AM02230	C	NaNc	-1.15521		BI514163
AM02236	C	NaNc	-0.7122		BI514187
AM02242	C	NaNc	-0.77023		BI514228
AM02252	C	NaNc	-0.63875		BI514297
AM02265	C	NaNc	-1.04552		BI514415
AM02266	C	NaNc	-0.79685		BI514423
AM02267	C	NaNc	-1.24576		BI514425
AM02284	C	NaNc	-0.98898		XM_624177.2	FBgn0037276
AM02287	C	NaNc	-0.33571		BI511242
AM02288	C	NaNc	-0.58022		BI514566
AM02290	C	NaNc	-0.7728		BI503331
AM02313	C	NaNc	-0.73036		BI503158
AM02316	C	NaNc	-0.59616		BI514792
AM02332	C	NaNc	-0.76757		BI514964
AM02339	C	NaNc	-0.80492		BI515030
AM02347	C	NaNc	-0.65791		BI515086
AM02356	C	NaNc	-0.52277		BI515142
AM02365	C	NaNc	-0.51396		XM_625273.2
AM02369	C	NaNc	-0.47775		BI515221
AM02370	C	NaNc	-0.85348		BI515227
AM02374	C	NaNc	-0.68559		BI512862
AM02380	C	NaNc	-1.02645		BI515310
AM02399	C	NaNc	-0.75001		BI515444
AM02421	C	NaNc	-0.56696		BI510875
AM02422	C	NaNc	-0.49958		BI515563
AM02425	C	NaNc	-0.67406		BI515572
AM02449	C	NaNc	-0.99849		BI515795
AM02455	C	NaNc	-0.51557		BI515863
AM02476	C	NaNc	-0.66831		BI515992
AM02481	C	NaNc	-0.78588		BI504434
AM02490	C	NaNc	-0.68248		BI516061
AM02506	C	NaNc	0.259499		DB740402
AM02512	C	NaNc	-0.83647		BI516236
AM02513	C	NaNc	-0.96752		NW_001253344.1
AM02517	C	NaNc	-0.98867		NW_001253263.1
AM02528	C	NaNc	-0.47157		NW_001253188.1
AM02535	C	NaNc	-0.64606		NW_001253216.1
AM02540	C	NaNc	1.28484		BI507853
AM02541	C	NaNc	-0.46859		BI516551
AM02561	C	NaNc	-0.72622		BI510482
AM02568	C	NaNc	-0.7966		BI516765
AM02571	C	NaNc	-0.54274		BI508308
AM02591	C	NaNc	-0.92433		BI516970
AM02605	C	NaNc	-0.68403		BI514162
AM02616	C	NaNc	0.789492		XM_001121099.1	FBgn0031213
AM02620	C	NaNc	-0.83808		BI517226
AM02622	C	NaNc	-0.79228		BI502720
AM02623	C	NaNc	-1.01366		NW_001257073.1
AM02642	C	NaNc	0.395517	GB10013	XM_394203.2	FBgn0032635
AM02663	C	NaNc	0.241167	GB10035	XM_623698.2	FBgn0031047
AM02673	C	NaNc	0.596439	GB10045	XM_396091.3	FBgn0025109
AM02674	C	NaNc	0.579773	GB10046	XM_393764.3	FBgn0032000
AM02715	C	NaNc	-0.67289	GB10087		FBgn0025624
AM02716	C	NaNc	0.967936	GB10088	XM_392555.3	FBgn0030334
AM02728	C	NaNc	0.687243	GB10100	XM_396003.3	FBgn0037709
AM02729	C	NaNc	0.877874	GB10101	XM_395304.2	FBgn0033117
AM02735	C	NaNc	0.701536	GB10107	XM_397201.3	FBgn0034259
AM02760	C	NaNc	0.543808	GB10132	XM_001120325.1	FBgn0032845
AM02765	C	NaNc	0.438913	GB10137	XM_394417.3	FBgn0031413
AM02769	C	NaNc	0.668339	GB10141	XM_624396.2	FBgn0039674
AM02772	C	NaNc	0.445648	GB10144	XM_624577.2	FBgn0015610
AM02795	C	NaNc	-0.63769	GB14457	XM_396341.2	FBgn0030482
AM02797	C	NaNc	0.6872	GB10169	XM_001122558.1	FBgn0036855
AM02798	C	NaNc	0.354941	GB10170	XM_001120990.1	FBgn0052174
AM02803	C	NaNc	0.474534	GB10176	XM_624449.2
AM02805	C	NaNc	0.509327	GB10178	XM_624524.2
AM02830	C	NaNc	0.732625	GB10203	XM_392956.3	FBgn0016698
AM02839	C	NaNc	0.572194	GB10212	XM_623907.2	FBgn0002466
AM02846	C	NaNc	0.573819	GB10219	XM_391950.3	FBgn0036662
AM02856	C	NaNc	-0.41454	GB10229		FBgn0027363
AM02859	C	NaNc	-0.51014	GB10232	XM_001122444.1	FBgn0011592
AM02861	C	NaNc	-0.52961	GB10234	XM_392244.3	FBgn0030863
AM02869	C	NaNc	0.572056	GB10242	XM_001122150.1	FBgn0038107
AM02879	C	NaNc	0.699871	GB10252	XM_393874.2	FBgn0036967
AM02913	C	NaNc	0.803182	GB10283	XM_001120162.1	FBgn0004003
AM02918	C	NaNc	0.614032	GB10288	XM_624830.2	FBgn0032880
AM02920	C	NaNc	0.28962	GB10290	XM_397549.3	FBgn0027561
AM02942	C	NaNc	0.63801	GB10312	XM_395491.3	FBgn0034432
AM02945	C	NaNc	0.592556	GB10315	XM_624120.2	FBgn0031633
AM02967	C	NaNc	-0.68267	GB10337	XM_392578.3	FBgn0017645
AM02989	C	NaNc	0.496541	GB10359	XM_624344.2	FBgn0030838
AM03011	C	NaNc	0.737672	GB10382	XM_623694.2	FBgn0027329
AM03020	C	NaNc	0.715672	GB10392	XM_623571.1	FBgn0023517
AM03026	C	NaNc	1.06801	GB10398	XM_001121102.1	FBgn0036101
AM03027	C	NaNc	-0.70012	GB10399	XM_624651.2	FBgn0014388
AM03037	C	NaNc	0.583898	GB10409	XM_394580.2	FBgn0039698
AM03041	C	NaNc	0.433258	GB10413	XM_395577.3	FBgn0027835
AM03044	C	NaNc	0.548445	GB30013	XM_396529.2	FBgn0032524
AM03052	C	NaNc	1.092	GB10424	XM_001123101.1	FBgn0050045
AM03080	C	NaNc	0.639715	GB10452	XM_001123179.1	FBgn0030178
AM03086	C	NaNc	-0.68459	GB10458	XM_001120837.1	FBgn0005630
AM03087	C	NaNc	-0.52708	GB10459	XM_394264.2	FBgn0026255
AM03097	C	NaNc	0.419031	GB10470	XM_624051.2	FBgn0039258
AM03099	C	NaNc	0.484122	GB10472	XM_623555.2	FBgn0039020
AM03104	C	NaNc	0.645057	GB10477	XM_624327.2	FBgn0010551
AM03116	C	NaNc	0.725826	GB10489	XM_394381.3	FBgn0032946
AM03133	C	NaNc	-0.54407	GB10506	XM_396241.2	FBgn0058006
AM03138	C	NaNc	1.26215	GB10511	XM_001120743.1	FBgn0002567
AM03139	C	NaNc	0.345844	GB10512	XM_624938.2	FBgn0021979
AM03164	C	NaNc	1.08288	GB10537	XM_624963.2	FBgn0032264
AM03171	C	NaNc	0.367986	GB10544	XM_001120313.1	FBgn0033529
AM03188	C	NaNc	0.520048	GB10561	XM_623087.2	FBgn0037632
AM03191	C	NaNc	-0.46287	GB10564	XM_394598.3	FBgn0020299
AM03206	C	NaNc	-0.51762	GB10579	XM_624443.2	FBgn0003210
AM03217	C	NaNc	0.485978	GB10590	XM_624561.2	FBgn0026158
AM03234	C	NaNc	0.555473	GB10607	XM_624381.2	FBgn0028421
AM03243	C	NaNc	-0.97045	GB10617		FBgn0052656
AM03247	C	NaNc	0.648452	GB10621	XM_395486.3	FBgn0031813
AM03257	C	NaNc	0.265349	GB10631	XM_624737.1	FBgn0039269
AM03259	C	NaNc	0.779213	GB10633	XM_001120198.1	FBgn0022238
AM03262	C	NaNc	0.768164	GB10636	XM_396756.3	FBgn0035206
AM03263	C	NaNc	0.664453	GB10637	XM_393909.3	FBgn0031662
AM03280	C	NaNc	-0.44096	GB10653	XM_001121782.1	FBgn0050101
AM03291	C	NaNc	0.552306	GB10664		FBgn0028516
AM03303	C	NaNc	-0.38823	GB10677		FBgn0038177
AM03315	C	NaNc	0.583067	GB10690	XM_394616.3	FBgn0030717
AM03317	C	NaNc	0.488871	GB10692	XM_001122346.1	FBgn0051871
AM03319	C	NaNc	1.22199	GB10694	XM_001121424.1	FBgn0027843
AM03334	C	NaNc	0.417683	GB10709	XM_623940.2	FBgn0020249
AM03335	C	NaNc	-0.51048	GB30222	XM_393281.3	FBgn0003149
AM03363	C	NaNc	0.451132	GB10738	XM_396942.3
AM03382	C	NaNc	0.401299	GB10757	XM_393400.3	FBgn0032640
AM03396	C	NaNc	1.70628	GB10771	XM_394922.4	FBgn0010053
AM03418	C	NaNc	0.970063	GB10793	XM_394781.3
AM03420	C	NaNc	0.87873	GB10795	XM_392277.3	FBgn0033717
AM03422	C	NaNc	0.410748	GB10797	XM_624538.1	FBgn0002741
AM03433	C	NaNc	0.731503	GB10808	XM_392522.3	FBgn0035059
AM03437	C	NaNc	0.347624	GB10812	XM_623835.2	FBgn0032986
AM03444	C	NaNc	0.790579	GB10819	XM_623831.2	FBgn0011745
AM03470	C	NaNc	-0.53312	GB10845	XM_393167.3	FBgn0024734
AM03478	C	NaNc	0.552288	GB10853	XM_396079.2	FBgn0032873
AM03498	C	NaNc	-0.36151	GB10873	XM_001121700.1	FBgn0026262
AM03512	C	NaNc	0.53482	GB10887	XM_001121440.1	FBgn0045035
AM03514	C	NaNc	0.970527	GB10889	XM_397231.2	FBgn0031313
AM03521	C	NaNc	0.597754	GB10896	XM_395092.3	FBgn0051997
AM03523	C	NaNc	0.513107	GB10898	XM_395519.3	FBgn0035047
AM03524	C	NaNc	0.63781	GB10899	XM_001122440.1	FBgn0000083
AM03526	C	NaNc	-0.59418	GB10901
AM03554	C	NaNc	-1.17806	GB10929	XM_001121913.1	FBgn0053277
AM03559	C	NaNc	0.530832	GB10934	XM_396788.2	FBgn0039301
AM03566	C	NaNc	0.52544	GB10941	XM_396130.3	FBgn0023129
AM03570	C	NaNc	0.394145	GB10945	XM_624178.2	FBgn0013272
AM03572	C	NaNc	0.359564	GB10947		FBgn0038961
AM03576	C	NaNc	-0.62629	GB10952	XM_001121701.1	FBgn0034075
AM03596	C	NaNc	0.670305	GB10973	NM_001011603.1	FBgn0000116
AM03610	C	NaNc	0.465922	GB10987	XM_396034.3	FBgn0024182
AM03618	C	NaNc	-0.76056	GB10995	XM_001121420.1	FBgn0053205
AM03630	C	NaNc	-0.72891	GB30598	XM_395406.3	FBgn0029667
AM03631	C	NaNc	0.854415	GB11007	XM_393442.3	FBgn0051999
AM03647	C	NaNc	1.34933	GB11023	XM_392731.3	FBgn0027571
AM03648	C	NaNc	-0.69521	GB11024	XM_625104.2	FBgn0031736
AM03662	C	NaNc	-0.84053	GB11038	XM_623451.2	FBgn0036449
AM03663	C	NaNc	0.754634	GB11039	XM_625294.2
AM03667	C	NaNc	0.806128	GB11043		FBgn0053506
AM03692	C	NaNc	0.681598	GB11068		FBgn0040634
AM03712	C	NaNc	0.44396	GB11088	XM_397062.3	FBgn0040397
AM03716	C	NaNc	1.96669	GB11092	NM_001040207.1	FBgn0034474
AM03725	C	NaNc	0.508711	GB11101	XM_393350.3	FBgn0034346
AM03727	C	NaNc	-0.56462	GB11103	XM_397432.3	FBgn0031263
AM03728	C	NaNc	0.934319	GB11104	XM_001121434.1	FBgn0030269
AM03731	C	NaNc	0.610443	GB11107	XM_393409.3	FBgn0027568
AM03734	C	NaNc	0.541582	GB11110	XM_001122532.1	FBgn0031003
AM03752	C	NaNc	0.731713	GB11128	XM_624202.1	FBgn0015379
AM03766	C	NaNc	-0.48	GB11142	XM_392879.3	FBgn0051118
AM03778	C	NaNc	0.933608	GB11154	XM_397179.3	FBgn0036125
AM03801	C	NaNc	0.70396	GB11177	XM_392544.3	FBgn0032198
AM03805	C	NaNc	2.77972	GB11181	XM_394689.2	FBgn0037492
AM03812	C	NaNc	0.461767	GB11189	XM_001123357.1	FBgn0042180
AM03818	C	NaNc	0.949836	GB11195	XM_397308.3	FBgn0033203
AM03832	C	NaNc	0.705646	GB11209	XM_624380.2	FBgn0052280
AM03851	C	NaNc	0.709584	GB11228	XM_624496.2	FBgn0004828
AM03853	C	NaNc	0.663438	GB11230	XM_001121977.1	FBgn0047178
AM03865	C	NaNc	0.378417	GB11242	XM_624115.2	FBgn0051908
AM03919	C	NaNc	-0.46391	GB11296	XM_395591.2	FBgn0026566
AM03944	C	NaNc	0.654593	GB11322	XM_396838.2	FBgn0025617
AM03947	C	NaNc	-0.70394	GB11325	XM_392191.3	FBgn0003638
AM03950	C	NaNc	-0.71097	GB11328	XM_001120982.1	FBgn0020647
AM03957	C	NaNc	-0.66111	GB11335	XM_393424.3	FBgn0030574
AM03959	C	NaNc	-0.49729	GB30349	XM_001120793.1	FBgn0010355
AM03976	C	NaNc	0.204964	GB11355	XM_623083.2	FBgn0036211
AM03983	C	NaNc	0.590693	GB11362	XM_624389.2	FBgn0038400
AM03991	C	NaNc	0.366551	GB11368	XM_001122742.1	FBgn0028497
AM03992	C	NaNc	0.828179	GB11369	XM_001120952.1	FBgn0051674
AM03996	C	NaNc	0.573535	GB11373	XM_623948.2	FBgn0010333
AM04000	C	NaNc	0.595518	GB11377	XM_397085.3	FBgn0034270
AM04003	C	NaNc	0.593155	GB11380	XM_395359.3	FBgn0020611
AM04008	C	NaNc	0.785761	GB11385	XM_393509.3	FBgn0038271
AM04009	C	NaNc	0.856158	GB11386	XM_393284.3	FBgn0038829
AM04020	C	NaNc	0.495769	GB11398	XM_392721.3	FBgn0028926
AM04035	C	NaNc	0.910497	GB11414	XM_625039.2	FBgn0035979
AM04058	C	NaNc	0.357176	GB11437	XM_001121517.1	FBgn0031310
AM04067	C	NaNc	0.596031	GB11446	XM_397353.3	FBgn0035287
AM04070	C	NaNc	-0.74917	GB11449
AM04083	C	NaNc	0.740137	GB11462		FBgn0022268
AM04118	C	NaNc	0.854411	GB11498	XM_396251.3	FBgn0035321
AM04124	C	NaNc	0.409011	GB11504	XM_001122370.1	FBgn0034050
AM04137	C	NaNc	-0.99732	GB11517		FBgn0051367
AM04146	C	NaNc	0.61325	GB11526	XM_397337.3	FBgn0031600
AM04150	C	NaNc	0.677415	GB11530	XM_393288.3	FBgn0038515
AM04166	C	NaNc	-0.79585	GB11546	XM_395733.3
AM04167	C	NaNc	0.418795	GB11547	XM_394668.3	FBgn0038300
AM04169	C	NaNc	0.477617	GB11549	XM_397399.2	FBgn0014366
AM04175	C	NaNc	0.578973	GB11555	XM_001120410.1	FBgn0053981
AM04192	C	NaNc	1.01335	GB11572	XM_623374.2	FBgn0025885
AM04203	C	NaNc	-0.95035	GB11583	XM_001121692.1	FBgn0039540
AM04228	C	NaNc	0.942136	GB11608	XM_001122474.1	FBgn0031821
AM04231	C	NaNc	0.425842	GB11611	XM_395804.2	FBgn0031768
AM04234	C	NaNc	0.682436	GB11614	XM_623942.2	FBgn0035622
AM04244	C	NaNc	0.497996	GB11624	XM_624319.2	FBgn0036316
AM04247	C	NaNc	0.442407	GB11627	XR_014874.1	FBgn0040364
AM04248	C	NaNc	0.572556	GB11628	XM_391973.2	FBgn0032358
AM04249	C	NaNc	0.414966	GB11629	XM_394670.3	FBgn0036191
AM04260	C	NaNc	0.513312	GB11640	XM_393473.3	FBgn0051855
AM04267	C	NaNc	-0.60351	GB11647	XM_395225.3	FBgn0039692
AM04300	C	NaNc	0.519311	GB11680
AM04310	C	NaNc	0.387534	GB11690	XM_624757.1	FBgn0031897
AM04312	C	NaNc	0.912864	GB11692	XM_624276.2	FBgn0028399
AM04317	C	NaNc	-0.37523	GB11697	XM_623585.2	FBgn0034433
AM04321	C	NaNc	0.885676	GB11701	XM_391965.3	FBgn0024832
AM04342	C	NaNc	-0.96347	GB11723	XM_623784.1	FBgn0053126
AM04348	C	NaNc	-0.58248	GB11729	XM_392251.3	FBgn0051708
AM04352	C	NaNc	-0.45906	GB11733	XM_001121472.1	FBgn0053051
AM04375	C	NaNc	-0.49362	GB11756	XM_001121132.1	FBgn0034808
AM04377	C	NaNc	0.45611	GB11758	XM_001120413.1	FBgn0029833
AM04383	C	NaNc	-0.59166	GB11764		FBgn0038197
AM04401	C	NaNc	0.743907	GB11782	XM_395542.2	FBgn0036375
AM04405	C	NaNc	0.539737	GB11786	XM_394645.3	FBgn0029676
AM04422	C	NaNc	-0.75019	GB11803	XM_396497.2	FBgn0040011
AM04427	C	NaNc	0.605371	GB11808	XM_393986.3	FBgn0036240
AM04442	C	NaNc	0.915541	GB11823	XM_623970.1	FBgn0025618
AM04458	C	NaNc	0.612425	GB11839	XM_396948.3	FBgn0010909
AM04471	C	NaNc	0.293164	GB11852	XM_395774.3	FBgn0035720
AM04481	C	NaNc	0.782755	GB11862	XM_001120733.1	FBgn0032400
AM04482	C	NaNc	0.63922	GB11863	XM_001121268.1	FBgn0039753
AM04495	C	NaNc	-0.31778	GB11877		FBgn0030940
AM04513	C	NaNc	-0.6468	GB11896	XM_392486.3	FBgn0032957
AM04520	C	NaNc	0.703282	GB30515	XM_396282.3	FBgn0029733
AM04541	C	NaNc	0.322442	GB11924		FBgn0002521
AM04546	C	NaNc	0.679766	GB11929		FBgn0030421
AM04550	C	NaNc	0.841253	GB11933	XM_392880.3	FBgn0032597
AM04551	C	NaNc	0.497945	GB11934		FBgn0036838
AM04552	C	NaNc	0.842621	GB11935	XM_392881.3	FBgn0031285
AM04576	C	NaNc	0.350614	GB11958	XM_395752.3	FBgn0031379
AM04589	C	NaNc	-0.79714	GB11972		FBgn0033391
AM04596	C	NaNc	0.387976	GB11979	XM_392658.3	FBgn0038065
AM04597	C	NaNc	0.68761	GB11980	XM_625090.1	FBgn0031229
AM04609	C	NaNc	0.257512	GB11992	XM_001121180.1	FBgn0034982
AM04621	C	NaNc	-1.03051	GB12004	XM_001122040.1	FBgn0001291
AM04634	C	NaNc	1.0479	GB12017	XM_395429.2	FBgn0027609
AM04640	C	NaNc	0.866723	GB12023	XM_625159.2	FBgn0037956
AM04642	C	NaNc	0.741543	GB12025		FBgn0043069
AM04648	C	NaNc	0.653522	GB12031	XM_395969.3	FBgn0039113
AM04659	C	NaNc	0.435218	GB12042	XM_624004.2	FBgn0037232
AM04661	C	NaNc	0.453432	GB12044	XM_392708.3	FBgn0038799
AM04670	C	NaNc	0.947233	GB12053	XM_625142.1	FBgn0003884
AM04677	C	NaNc	0.768395	GB12060	XM_001120257.1	FBgn0004921
AM04698	C	NaNc	0.65235	GB12081	XM_394338.2	FBgn0053181
AM04706	C	NaNc	1.17546	GB12089	XR_014991.1	FBgn0034753
AM04709	C	NaNc	0.843804	GB12092	XM_623490.2	FBgn0051637
AM04726	C	NaNc	-0.58714	GB12105	XM_395754.3	FBgn0037105
AM04732	C	NaNc	0.688807	GB12111	XM_392693.3	FBgn0034646
AM04734	C	NaNc	0.919049	GB12113	XM_623722.2	FBgn0004363
AM04737	C	NaNc	0.277663	GB12116	XM_393921.3	FBgn0040285
AM04739	C	NaNc	0.347318	GB12118	XM_394555.3	FBgn0038950
AM04740	C	NaNc	0.338768	GB12119	XM_624996.2	FBgn0002707
AM04746	C	NaNc	0.808495	GB12125	XM_392498.3	FBgn0037818
AM04756	C	NaNc	1.64132	GB12135	XM_397016.2	FBgn0037387
AM04759	C	NaNc	0.559691	GB12138	XM_624562.2	FBgn0061360
AM04760	C	NaNc	-0.74822	GB12139	XM_396822.3	FBgn0035106
AM04780	C	NaNc	-1.77107	GB12159		FBgn0043903
AM04795	C	NaNc	0.806004	GB12174	XM_395709.3	FBgn0038737
AM04799	C	NaNc	0.436781	GB12178	XM_624395.2	FBgn0033734
AM04800	C	NaNc	0.579403	GB12179	XR_014886.1	FBgn0013974
AM04802	C	NaNc	0.796368	GB12181	XM_001120429.1	FBgn0031845
AM04804	C	NaNc	0.996876	GB12183	XM_393696.2	FBgn0035640
AM04807	C	NaNc	0.53992	GB12186	XM_624690.2	FBgn0036813
AM04810	C	NaNc	0.769229	GB12189	XM_392423.3	FBgn0039304
AM04814	C	NaNc	0.335066	GB12193	XM_624731.2	FBgn0035111
AM04829	C	NaNc	0.737264	GB12209	XM_001122985.1	FBgn0005655
AM04834	C	NaNc	0.317164	GB12215	XM_001119835.1	FBgn0038145
AM04839	C	NaNc	0.728884	GB12220	XR_014872.1	FBgn0038863
AM04841	C	NaNc	0.713872	GB12222	XM_393143.3	FBgn0036502
AM04843	C	NaNc	0.66642	GB12224	XM_395190.3	FBgn0024983
AM04851	C	NaNc	0.840183	GB12231	XM_624041.2	FBgn0015222
AM04867	C	NaNc	0.876515	GB12247	XM_001122901.1	FBgn0030431
AM04885	C	NaNc	-0.81535	GB12266	XR_015080.1
AM04896	C	NaNc	0.96979	GB12277	XM_395483.3	FBgn0031635
AM04898	C	NaNc	1.05137	GB30307	XM_001122067.1	FBgn0028990
AM04907	C	NaNc	-0.68741	GB12288	XM_001120774.1	FBgn0033189
AM04914	C	NaNc	0.719583	GB12295	XM_394753.3	FBgn0010339
AM04940	C	NaNc	0.770447	GB12321	XM_624931.2	FBgn0026664
AM04947	C	NaNc	0.685221	GB12328		FBgn0043884
AM04957	C	NaNc	0.811761	GB12338	XM_623103.2	FBgn0000100
AM04963	C	NaNc	0.524972	GB12345	XM_395842.3	FBgn0030228
AM04975	C	NaNc	0.692306	GB12357	XM_394795.2	FBgn0029157
AM04985	C	NaNc	1.27849	GB12367	XM_396813.3	FBgn0031225
AM04990	C	NaNc	0.699433	GB12372	XM_624634.2	FBgn0035400
AM04993	C	NaNc	0.875165	GB12375	XM_392114.3	FBgn0035499
AM05001	C	NaNc	1.13655	GB12383	XM_392681.3	FBgn0035298
AM05008	C	NaNc	0.570048	GB12390	XM_393250.3	FBgn0027605
AM05010	C	NaNc	-0.33948	GB12392	XM_394692.3	FBgn0024998
AM05025	C	NaNc	0.438553	GB12407	XM_001122086.1	FBgn0035722
AM05043	C	NaNc	0.593644	GB12426	XM_396883.3	FBgn0038490
AM05053	C	NaNc	-0.63988	GB12436	XR_015103.1	FBgn0024277
AM05064	C	NaNc	0.487558	GB30300	XM_393642.3	FBgn0028388
AM05071	C	NaNc	-0.88349	GB12454		FBgn0039484
AM05083	C	NaNc	0.654633	GB12466	XM_623489.2	FBgn0032361
AM05103	C	NaNc	0.659412	GB12486	XM_001120826.1	FBgn0005696
AM05104	C	NaNc	0.709251	GB12487	XM_001121665.1	FBgn0038327
AM05108	C	NaNc	0.671292	GB12491	XM_001120233.1	FBgn0011297
AM05110	C	NaNc	0.57836	GB12493	XM_394325.3	FBgn0015816
AM05111	C	NaNc	-0.83842	GB12494		FBgn0028878
AM05121	C	NaNc	0.535872	GB12504	XM_624045.2	FBgn0000259
AM05127	C	NaNc	0.482491	GB12510	XM_397047.3	FBgn0035600
AM05138	C	NaNc	0.659594	GB12521	XM_623078.2	FBgn0037609
AM05163	C	NaNc	0.668163	GB12547	XM_393754.2	FBgn0002542
AM05171	C	NaNc	-0.60401	GB12556	XM_394288.3	FBgn0003205
AM05172	C	NaNc	-0.72783	GB12557	XM_392258.3	FBgn0032876
AM05179	C	NaNc	0.413017	GB12563
AM05185	C	NaNc	0.53493	GB12569	XM_395913.3	FBgn0032409
AM05202	C	NaNc	1.07159	GB12586	XM_623828.2	FBgn0014002
AM05211	C	NaNc	0.625628	GB12595	XM_393726.3	FBgn0032421
AM05236	C	NaNc	0.89179	GB12620	XM_395608.2	FBgn0039714
AM05244	C	NaNc	0.703506	GB12628	XM_393026.3	FBgn0031717
AM05246	C	NaNc	0.638682	GB12630	XM_623877.2	FBgn0027090
AM05257	C	NaNc	0.940471	GB12641	XM_001122165.1	FBgn0039864
AM05267	C	NaNc	0.677795	GB12652	XR_014918.1	FBgn0010220
AM05269	C	NaNc	0.275022	GB12654	XM_624441.2	FBgn0026611
AM05280	C	NaNc	0.244507	GB12665	XM_393867.3	FBgn0031536
AM05289	C	NaNc	0.893404	GB12674	XM_624114.2
AM05290	C	NaNc	0.646375	GB12675	XM_624573.1	FBgn0015793
AM05292	C	NaNc	0.375985	GB12677	XM_394896.3
AM05296	C	NaNc	0.670072	GB12681	XM_395289.3	FBgn0010548
AM05312	C	NaNc	0.69796	GB12697	XM_001123335.1
AM05313	C	NaNc	0.852142	GB12698	XM_393438.3	FBgn0028665
AM05318	C	NaNc	0.754279	GB30506	XM_395614.3	FBgn0039562
AM05330	C	NaNc	0.605086	GB12715	XM_624622.1	FBgn0035825
AM05338	C	NaNc	-0.3407	GB12723	XM_396382.2	FBgn0023527
AM05349	C	NaNc	0.426137	GB12734	XM_624811.2	FBgn0051717
AM05359	C	NaNc	0.802649	GB12744	XM_625045.2	FBgn0040066
AM05366	C	NaNc	0.600722	GB12751	XM_394494.3	FBgn0040257
AM05369	C	NaNc	-0.50826	GB12754	XM_392702.3
AM05375	C	NaNc	0.715111	GB12760	XM_001122519.1	FBgn0053174
AM05383	C	NaNc	0.266171	GB12768	XM_394542.3	FBgn0032243
AM05386	C	NaNc	0.655891	GB12771	XM_624814.2	FBgn0037752
AM05391	C	NaNc	-0.4118	GB12776		FBgn0031768
AM05394	C	NaNc	0.993616	GB12779	XM_394467.1	FBgn0027936
AM05412	C	NaNc	-0.89715	GB12797	XM_392397.3	FBgn0027560
AM05429	C	NaNc	-0.51143	GB12814		FBgn0004397
AM05434	C	NaNc	0.835357	GB12819	XM_396376.3	FBgn0029898
AM05436	C	NaNc	0.571093	GB12821		FBgn0051465
AM05453	C	NaNc	0.66352	GB12839	XM_393349.3	FBgn0000996
AM05464	C	NaNc	0.562476	GB12850	XM_623721.2	FBgn0036353
AM05468	C	NaNc	0.821981	GB12854	XM_394029.2	FBgn0032287
AM05483	C	NaNc	0.698349	GB12870	XM_392870.3	FBgn0032509
AM05486	C	NaNc	0.687558	GB12873	XM_001120854.1	FBgn0037713
AM05488	C	NaNc	0.483674	GB12875	XM_393056.3	FBgn0037873
AM05497	C	NaNc	-0.98171	GB12884	XM_392202.3	FBgn0035142
AM05501	C	NaNc	0.442828	GB12888	XM_623921.2	FBgn0033122
AM05504	C	NaNc	0.370821	GB12891	XM_623364.2	FBgn0039306
AM05509	C	NaNc	1.19484	GB12896	XM_001122135.1	FBgn0038139
AM05520	C	NaNc	0.601784	GB12907	XM_624193.2	FBgn0035432
AM05524	C	NaNc	0.591854	GB12911	XM_001121342.1	FBgn0040334
AM05536	C	NaNc	-0.63036	GB12924	XM_624480.2	FBgn0029835
AM05539	C	NaNc	0.592881	GB12927	XM_396881.2	FBgn0025549
AM05543	C	NaNc	-0.52435	GB12931	XM_392167.3
AM05549	C	NaNc	-0.85609	GB30329		FBgn0002741
AM05557	C	NaNc	0.506887	GB12945
AM05572	C	NaNc	0.67301	GB12959	XM_001122723.1	FBgn0032793
AM05580	C	NaNc	-0.55944	GB12967	XM_392089.3	FBgn0037705
AM05581	C	NaNc	-0.48947	GB12968	XM_001120596.1	FBgn0035144
AM05589	C	NaNc	0.557742		XM_001119861.1	FBgn0031437
AM05590	C	NaNc	0.729897	GB12978		FBgn0036886
AM05592	C	NaNc	-0.45305	GB12981	XM_001120563.1	FBgn0025702
AM05614	C	NaNc	-0.49012	GB13003	XM_393066.3	FBgn0005648
AM05634	C	NaNc	0.635185	GB13024	XM_624705.1	FBgn0035523
AM05641	C	NaNc	0.509204	GB13031	XM_623883.2	FBgn0013720
AM05642	C	NaNc	0.834592	GB13032	XM_001121768.1	FBgn0030660
AM05647	C	NaNc	1.40978	GB13037	XM_393342.3	FBgn0015766
AM05655	C	NaNc	1.03999	GB13045	XM_395766.3	FBgn0039349
AM05667	C	NaNc	1.6195	GB13058	XM_397138.3
AM05669	C	NaNc	1.66169	GB13060	XM_001122696.1	FBgn0037288
AM05676	C	NaNc	0.65773	GB13067	XM_623542.1	FBgn0032750
AM05688	C	NaNc	-0.4187	GB13080	XM_397331.3	FBgn0017645
AM05696	C	NaNc	-0.52124	GB13088
AM05702	C	NaNc	0.702661	GB13094	XM_001122367.1	FBgn0038725
AM05706	C	NaNc	1.18643	GB13098	XM_395905.2	FBgn0038312
AM05708	C	NaNc	0.88246	GB13100	XM_623386.2	FBgn0033474
AM05725	C	NaNc	0.656157	GB13117	XM_623137.2	FBgn0023211
AM05732	C	NaNc	0.4381	GB30031	XM_392064.3	FBgn0011582
AM05734	C	NaNc	0.766238	GB13126	XM_001121654.1	FBgn0032642
AM05741	C	NaNc	0.724256	GB13133	XM_001120919.1	FBgn0026314
AM05743	C	NaNc	-0.5623	GB13135	XM_623222.2	FBgn0014020
AM05751	C	NaNc	0.588004	GB13142		FBgn0029999
AM05761	C	NaNc	-0.49329	GB13152	XM_391853.3	FBgn0037144
AM05777	C	NaNc	0.803529	GB13168	XM_392749.3	FBgn0035853
AM05784	C	NaNc	0.706068	GB13175	XM_394094.3	FBgn0026150
AM05791	C	NaNc	1.17039	GB13182	XM_392306.2	FBgn0035296
AM05800	C	NaNc	0.52413	GB13191	XM_625144.1	FBgn0030007
AM05818	C	NaNc	-0.39325	GB13210	XM_625024.2	FBgn0028737
AM05823	C	NaNc	0.448099	GB13215		FBgn0037801
AM05824	C	NaNc	0.46147	GB13216	XM_623157.1	FBgn0050410
AM05832	C	NaNc	-0.81934	GB13224	XM_623561.2	FBgn0004512
AM05847	C	NaNc	0.444948	GB13239	XM_392894.3	FBgn0010256
AM05854	C	NaNc	0.905739	GB13246	XM_394227.3	FBgn0031426
AM05859	C	NaNc	-0.39094	GB13251	XM_623838.2	FBgn0011640
AM05884	C	NaNc	-0.48792	GB13277	XM_001122853.1	FBgn0039271
AM05887	C	NaNc	-0.28713	GB13280	XM_001122378.1	FBgn0036373
AM05892	C	NaNc	4.16101	GB13285
AM05898	C	NaNc	0.417712	GB13291	XM_624834.2	FBgn0050051
AM05899	C	NaNc	0.725206	GB13292		FBgn0032910
AM05910	C	NaNc	0.418385	GB13304
AM05916	C	NaNc	0.463769	GB13312	XM_395856.3	FBgn0019952
AM05931	C	NaNc	-0.66914	GB13327	XM_396514.3	FBgn0003041
AM05948	C	NaNc	0.45668	GB13344	XM_393599.3	FBgn0011744
AM05955	C	NaNc	3.62299	GB13351	NM_001011614.1	FBgn0033170
AM05962	C	NaNc	0.396819	GB13359	XM_396071.2	FBgn0033017
AM05971	C	NaNc	-0.77821	GB13368	XM_393423.3	FBgn0030737
AM05973	C	NaNc	0.366328	GB13370	XM_393811.3	FBgn0037010
AM05984	C	NaNc	-0.60145	GB30507	XM_624267.2	FBgn0000212
AM06003	C	NaNc	-0.64615	GB13400	XM_395321.3	FBgn0001222
AM06004	C	NaNc	1.38542	GB13401	XM_394614.3	FBgn0036857
AM06008	C	NaNc	0.531123	GB13405	XM_394718.2	FBgn0031216
AM06019	C	NaNc	1.35042	GB13415	XM_001120930.1
AM06028	C	NaNc	0.768761	GB13424	XM_397443.3	FBgn0011704
AM06029	C	NaNc	0.56519	GB13425	XM_393936.3	FBgn0031745
AM06060	C	NaNc	-0.65496	GB13456	XM_394649.2	FBgn0001139
AM06071	C	NaNc	0.670413	GB13467	XM_391940.3	FBgn0027088
AM06073	C	NaNc	0.56792	GB13469	XM_393356.3	FBgn0037573
AM06076	C	NaNc	0.998597	GB13472	XM_624346.2	FBgn0027501
AM06083	C	NaNc	0.352574	GB13480	XM_001122988.1	FBgn0038651
AM06114	C	NaNc	0.612826	GB13512	XM_001120936.1	FBgn0035805
AM06116	C	NaNc	0.930425	GB13514	XM_394728.3	FBgn0039265
AM06127	C	NaNc	-0.60137	GB13525	XM_001120154.1	FBgn0037130
AM06145	C	NaNc	0.550603	GB13544	XM_392370.2	FBgn0028383
AM06152	C	NaNc	-1.03909	GB13551	XM_396168.3	FBgn0035086
AM06173	C	NaNc	-0.82626	GB13572	XM_001120527.1	FBgn0002922
AM06176	C	NaNc	0.83595	GB13575	XM_001120885.1	FBgn0025615
AM06196	C	NaNc	0.701517	GB13596	XM_624153.2	FBgn0010217
AM06202	C	NaNc	0.802626	GB13602		FBgn0039084
AM06220	C	NaNc	1.63207	GB13621	XM_623633.2	FBgn0052250
AM06221	C	NaNc	1.31341	GB13622	XM_001122957.1
AM06225	C	NaNc	1.32885	GB13626	XM_624625.2	FBgn0027611
AM06230	C	NaNc	0.602077	GB13631	XM_624902.2	FBgn0032849
AM06245	C	NaNc	0.525079	GB13647	XM_623260.2	FBgn0033836
AM06250	C	NaNc	-0.41988	GB13652	XM_001122505.1
AM06266	C	NaNc	-0.49715	GB13668	XM_625290.2	FBgn0022349
AM06269	C	NaNc	-0.4275	GB13671		FBgn0025879
AM06278	C	NaNc	0.605627	GB13680	XM_001120471.1	FBgn0021765
AM06281	C	NaNc	-1.11941	GB13683	XM_392535.3	FBgn0040206
AM06282	C	NaNc	0.68008	GB13684	XM_001121545.1	FBgn0037739
AM06283	C	NaNc	0.726621	GB13685	XM_624512.2	FBgn0035752
AM06293	C	NaNc	1.49788	GB13695	XM_624490.2	FBgn0033464
AM06306	C	NaNc	0.710151	GB13708	XM_395396.3	FBgn0034419
AM06314	C	NaNc	-1.72066	GB13716	XM_393821.3	FBgn0031779
AM06316	C	NaNc	0.557272	GB13718	XM_624930.2	FBgn0025630
AM06317	C	NaNc	0.457767	GB13719	XM_624844.2	FBgn0033208
AM06321	C	NaNc	-0.87657	GB13723	XM_623850.2	FBgn0030357
AM06323	C	NaNc	0.435147	GB13725	XM_624444.1	FBgn0031314
AM06324	C	NaNc	-0.55683	GB13726	XM_001119821.1	FBgn0051900
AM06325	C	NaNc	0.368919	GB13727	XM_623802.2	FBgn0030894
AM06328	C	NaNc	0.495678	GB13730	XM_623194.2	FBgn0004868
AM06353	C	NaNc	0.634827	GB13754	XM_397036.3	FBgn0014906
AM06370	C	NaNc	-0.63375	GB13771	XM_623889.2	FBgn0050296
AM06373	C	NaNc	0.322475	GB13774	XM_396197.3	FBgn0037648
AM06381	C	NaNc	0.637004	GB13782	XM_624335.2
AM06404	C	NaNc	0.73636	GB13805	XM_392941.3
AM06414	C	NaNc	0.38531	GB13815	XM_396543.3	FBgn0051536
AM06426	C	NaNc	0.512729	GB13827	XM_623747.1	FBgn0051715
AM06444	C	NaNc	0.538093	GB13845		FBgn0030940
AM06454	C	NaNc	0.679081	GB13855	XM_001121372.1	FBgn0036298
AM06462	C	NaNc	-0.56764	GB13863
AM06468	C	NaNc	0.560649	GB13869	XM_393761.3	FBgn0020255
AM06469	C	NaNc	0.254245	GB13870	XM_001122342.1	FBgn0031357
AM06472	C	NaNc	-0.78107	GB13873	XM_001122804.1	FBgn0038197
AM06484	C	NaNc	0.227741	GB13886	XM_624613.2	FBgn0030311
AM06486	C	NaNc	0.785436	GB13888	XM_393057.3	FBgn0040227
AM06492	C	NaNc	-0.65322	GB13894	XM_001122231.1	FBgn0051163
AM06518	C	NaNc	-0.5531	GB13920	XM_001120404.1
AM06540	C	NaNc	0.499414	GB13942	XM_001120649.1	FBgn0037603
AM06549	C	NaNc	-0.87067	GB13951	XM_397211.3	FBgn0030869
AM06567	C	NaNc	-0.73519	GB13969	XM_392367.3	FBgn0035498
AM06577	C	NaNc	-0.64907	GB13979	XM_394098.3	FBgn0039484
AM06580	C	NaNc	0.810784	GB13982	XM_624587.2	FBgn0016013
AM06594	C	NaNc	0.815889	GB13996	XM_396997.3	FBgn0052669
AM06609	C	NaNc	-0.43975	GB30138	XR_014878.1	FBgn0001624
AM06611	C	NaNc	-0.49183	GB30138	XR_014878.1	FBgn0001624
AM06627	C	NaNc	-0.55751	GB14028	XM_396634.2	FBgn0010315
AM06630	C	NaNc	0.592237	GB14031	XM_397254.3	FBgn0037369
AM06643	C	NaNc	-1.18243	GB14044	XM_001121032.1	FBgn0030051
AM06656	C	NaNc	0.742727	GB14057	XM_396289.2	FBgn0031252
AM06681	C	NaNc	0.617864	GB30528	XM_001122743.1	FBgn0037711
AM06682	C	NaNc	-0.74142	GB30231	XM_001120292.1	FBgn0004244
AM06690	C	NaNc	0.669829	GB14088	XM_623610.2	FBgn0041004
AM06702	C	NaNc	0.341896	GB14100	XM_624226.2	FBgn0029906
AM06704	C	NaNc	0.865837	GB14103	XM_395655.3	FBgn0032671
AM06706	C	NaNc	1.13036	GB14105	XM_393148.3	FBgn0034716
AM06709	C	NaNc	0.639659	GB14108	XM_623195.2	FBgn0025725
AM06710	C	NaNc	-0.39417	GB14109	XM_394342.3
AM06717	C	NaNc	0.467396	GB14117	XM_393298.3	FBgn0039459
AM06727	C	NaNc	-0.61473	GB14127		FBgn0023023
AM06728	C	NaNc	-0.87361	GB14128	XR_015052.1	FBgn0052264
AM06730	C	NaNc	0.487671	GB14130	XM_395475.2	FBgn0004597
AM06736	C	NaNc	-0.2156	GB14136	XM_394979.3	FBgn0032586
AM06737	C	NaNc	0.690448	GB14137	XM_395613.3	FBgn0039130
AM06748	C	NaNc	0.994621	GB14148	XM_001122482.1	FBgn0031645
AM06750	C	NaNc	0.526911	GB14150	XM_624506.1	FBgn0038804
AM06767	C	NaNc	-0.38728	GB14167	XM_623982.2	FBgn0029711
AM06791	C	NaNc	0.725747	GB14192	XM_395827.3	FBgn0036990
AM06798	C	NaNc	0.838556	GB14199	XM_397226.3
AM06808	C	NaNc	0.400736	GB14209	XM_395739.3	FBgn0005198
AM06827	C	NaNc	0.377117	GB14228	XM_001122822.1	FBgn0030685
AM06835	C	NaNc	0.542782	GB14236	XM_624650.2	FBgn0031895
AM06842	C	NaNc	-1.20463	GB14243	XM_396406.3	FBgn0003715
AM06861	C	NaNc	0.986708	GB14262	XM_624348.2	FBgn0020513
AM06899	C	NaNc	0.375652	GB14299	XM_396436.3	FBgn0032882
AM06919	C	NaNc	-0.52059	GB14319	XM_623419.2	FBgn0052121
AM06938	C	NaNc	0.802761	GB14339	XM_394861.3	FBgn0028833
AM06939	C	NaNc	0.253229	GB14340	XM_395262.2	FBgn0037243
AM06944	C	NaNc	0.429521	GB14345	XM_392188.3	FBgn0052850
AM06956	C	NaNc	0.926898	GB14358	XM_001121829.1	FBgn0030503
AM06959	C	NaNc	4.38287	GB14361	XM_624038.2	FBgn0002564
AM06977	C	NaNc	0.701753	GB30097	XM_394182.3	FBgn0040350
AM06985	C	NaNc	-0.44827	GB30294	XM_001122801.1	FBgn0010282
AM06993	C	NaNc	0.642681	GB14395	XM_001122156.1	FBgn0031988
AM06998	C	NaNc	-0.55217	GB14400	XM_392487.3	FBgn0028906
AM07011	C	NaNc	0.561511	GB14413	XM_392837.3	FBgn0028507
AM07018	C	NaNc	-0.43979	GB14420	XM_001122450.1	FBgn0001994
AM07034	C	NaNc	0.609474	GB14436	XM_624067.2	FBgn0033906
AM07059	C	NaNc	0.705906	GB14461	XM_397496.3	FBgn0026879
AM07072	C	NaNc	0.743928	GB14474	XM_623811.2	FBgn0045064
AM07073	C	NaNc	0.458408	GB14475	XM_001122053.1	FBgn0037944
AM07079	C	NaNc	0.500931	GB14481	XM_395540.3	FBgn0052000
AM07084	C	NaNc	-0.82226	GB14486	XM_001121533.1	FBgn0010407
AM07088	C	NaNc	0.638177	GB14490	XM_623923.2	FBgn0026084
AM07121	C	NaNc	0.452027	GB14523	XM_001122354.1	FBgn0053969
AM07131	C	NaNc	-0.67458	GB14532	XM_001123264.1	FBgn0043884
AM07158	C	NaNc	1.48286	GB14560	XM_624168.2	FBgn0000405
AM07193	C	NaNc	0.41451	GB14596	XM_623941.2	FBgn0029689
AM07197	C	NaNc	-0.4585	GB14600	XM_396369.2	FBgn0016930
AM07205	C	NaNc	-0.93593	GB14608	XM_623717.2	FBgn0032221
AM07227	C	NaNc	0.612154	GB14630	XM_001120711.1
AM07233	C	NaNc	0.542932	GB14636	XM_624501.2	FBgn0030467
AM07242	C	NaNc	-0.62534	GB14645	XM_001120277.1	FBgn0039484
AM07249	C	NaNc	0.422527	GB14652	XM_623131.2	FBgn0034058
AM07262	C	NaNc	0.28049	GB14665	XM_001122020.1	FBgn0038220
AM07271	C	NaNc	-0.66034	GB14674	XM_392493.3	FBgn0031187
AM07276	C	NaNc	0.860749	GB14679	XM_394354.3	FBgn0026570
AM07287	C	NaNc	0.435632	GB14690	XM_625085.2	FBgn0032997
AM07307	C	NaNc	0.647107	GB14710	XM_393931.1	FBgn0038738
AM07314	C	NaNc	0.579313	GB14717	XM_395225.3
AM07320	C	NaNc	0.5053	GB14723	XM_393417.3	FBgn0011787
AM07321	C	NaNc	0.824653	GB14724	XM_001121866.1	FBgn0036908
AM07330	C	NaNc	0.461252	GB14733	XM_394345.3	FBgn0038908
AM07334	C	NaNc	0.732702	GB14737	XM_624250.1	FBgn0050404
AM07337	C	NaNc	-1.48612	GB14740	XM_625249.2	FBgn0032638
AM07373	C	NaNc	-0.34762	GB14778	XM_395393.3	FBgn0030572
AM07377	C	NaNc	0.416739	GB14782	XM_395702.2	FBgn0004832
AM07392	C	NaNc	0.850772	GB14797	XM_624527.2	FBgn0034299
AM07407	C	NaNc	0.839466	GB14812	XM_001122044.1	FBgn0038115
AM07428	C	NaNc	-1.00014	GB14833	XM_396827.2	FBgn0051163
AM07473	C	NaNc	0.397927	GB14879		FBgn0052579
AM07475	C	NaNc	0.447961	GB14881	XM_624005.1	FBgn0003464
AM07479	C	NaNc	0.755189	GB14885	XM_396081.3	FBgn0032203
AM07481	C	NaNc	0.82746	GB14887	XM_624377.1	FBgn0037473
AM07483	C	NaNc	0.66246	GB14889	XM_624857.2	FBgn0033627
AM07492	C	NaNc	0.785662	GB14900	XM_001123143.1
AM07505	C	NaNc	1.77203	GB14913	XM_623592.1	FBgn0033304
AM07512	C	NaNc	-0.43512	GB14921		FBgn0025639
AM07525	C	NaNc	0.721793	GB14934	XM_001123290.1	FBgn0010803
AM07531	C	NaNc	1.11095	GB14940	XM_392348.3	FBgn0036381
AM07538	C	NaNc	1.0506	GB14947	XR_014885.1	FBgn0053303
AM07555	C	NaNc	0.446383	GB14963	XM_001121430.1	FBgn0024194
AM07563	C	NaNc	0.609715	GB14971		FBgn0051072
AM07565	C	NaNc	0.373483	GB14973	XM_392935.3	FBgn0051648
AM07567	C	NaNc	1.76034	GB14975	XM_624533.2	FBgn0031629
AM07569	C	NaNc	0.658535	GB14977	XM_395314.3	FBgn0033972
AM07577	C	NaNc	-0.33836	GB14986	XM_001120069.1	FBgn0052672
AM07581	C	NaNc	0.708249	GB14990		FBgn0013988
AM07589	C	NaNc	-1.25694	GB14998	XM_394681.2	FBgn0005638
AM07600	C	NaNc	0.297314	GB15009	XM_397174.3	FBgn0046114
AM07604	C	NaNc	-0.40484	GB15013	XM_001120911.1	FBgn0052176
AM07605	C	NaNc	0.383518	GB15014	XM_394943.3	FBgn0031527
AM07614	C	NaNc	0.413647	GB15023	XM_393124.3	FBgn0033924
AM07616	C	NaNc	0.597671	GB15025	XM_624147.2	FBgn0037687
AM07619	C	NaNc	0.683524	GB15028	XM_625091.2	FBgn0031997
AM07646	C	NaNc	2.71153	GB15055	XM_001121939.1	FBgn0051150
AM07658	C	NaNc	0.597497	GB15067	XM_396680.3	FBgn0039877
AM07660	C	NaNc	-0.48495	GB15069	XM_393673.2	FBgn0024245
AM07670	C	NaNc	0.533502	GB15079	XM_392776.2	FBgn0001098
AM07683	C	NaNc	0.494242	GB15092	XM_397284.3	FBgn0036928
AM07688	C	NaNc	0.678637	GB15097	XM_394381.3	FBgn0015777
AM07696	C	NaNc	-0.82741	GB15105	XM_624091.2	FBgn0051122
AM07732	C	NaNc	0.587172	GB15142	XM_624718.1	FBgn0033476
AM07742	C	NaNc	0.521871	GB15152	XM_395536.2	FBgn0037491
AM07744	C	NaNc	-0.45493	GB15154	XM_624890.1	FBgn0031836
AM07755	C	NaNc	0.733775	GB15165	XM_392589.2	FBgn0025469
AM07765	C	NaNc	1.52605	GB15176	XM_001122213.1	FBgn0036551
AM07773	C	NaNc	0.724168	GB15184	XM_393613.3	FBgn0032704
AM07775	C	NaNc	0.595265	GB15186	XM_623129.2	FBgn0052177
AM07794	C	NaNc	0.285183	GB15205		FBgn0040005
AM07799	C	NaNc	0.46254	GB15210		FBgn0033453
AM07807	C	NaNc	-0.53511	GB15218	XM_623524.2	FBgn0015282
AM07815	C	NaNc	0.485493	GB15226	XM_394769.3	FBgn0022097
AM07820	C	NaNc	0.640748	GB15231	XM_001121226.1	FBgn0031048
AM07855	C	NaNc	0.692994	GB15266	XM_001122388.1
AM07875	C	NaNc	-0.27478	GB15285	XM_395028.3	FBgn0050497
AM07877	C	NaNc	-0.39855	GB15287	XM_395831.3	FBgn0029706
AM07881	C	NaNc	0.496717	GB15291	XM_625075.2	FBgn0020235
AM07883	C	NaNc	-0.40116	GB15293		FBgn0037218
AM07901	C	NaNc	0.874201	GB15312	XM_623930.2	FBgn0028736
AM07907	C	NaNc	-1.08478	GB15318	XM_393338.3	FBgn0052333
AM07909	C	NaNc	0.710513	GB15321	XM_001121503.1	FBgn0044823
AM07911	C	NaNc	0.821912	GB15323	XM_001120079.1	FBgn0083951
AM07915	C	NaNc	2.1274	GB15327	NM_001011563.1	FBgn0010052
AM07927	C	NaNc	0.295994	GB15339	XM_396072.2	FBgn0011642
AM07936	C	NaNc	0.908624	GB15348		FBgn0000536
AM07951	C	NaNc	-0.9357	GB15363	XM_396366.3	FBgn0038744
AM07962	C	NaNc	0.7286	GB15374	XM_623578.1	FBgn0027836
AM07965	C	NaNc	0.25142	GB15377	XM_623742.2	FBgn0037943
AM07966	C	NaNc	-0.49554	GB15378	XM_393243.3	FBgn0053094
AM07967	C	NaNc	0.699196	GB15379	XM_395026.3	FBgn0029685
AM07986	C	NaNc	-0.86832	GB15398	XM_623402.2	FBgn0051374
AM08001	C	NaNc	-0.53204	GB15414	XM_624455.2	FBgn0037530
AM08026	C	NaNc	0.674551	GB15439	XM_624724.2	FBgn0038396
AM08033	C	NaNc	-0.34788	GB15446	XM_392003.3	FBgn0003263
AM08036	C	NaNc	0.636812	GB15449		FBgn0038501
AM08048	C	NaNc	1.21071	GB15461	XM_001122015.1	FBgn0051344
AM08057	C	NaNc	0.584667	GB15471	XM_625080.2	FBgn0032451
AM08062	C	NaNc	1.18123	GB15476	XM_001120027.1	FBgn0034141
AM08063	C	NaNc	-0.34985	GB15477	XM_396561.1	FBgn0033571
AM08067	C	NaNc	0.609556	GB15481	XM_396160.3	FBgn0031640
AM08084	C	NaNc	0.502888	GB15499	XM_393029.3	FBgn0024846
AM08097	C	NaNc	1.56071	GB15512	XM_001121730.1	FBgn0053546
AM08109	C	NaNc	0.681477	GB15524	XM_625033.2	FBgn0000052
AM08110	C	NaNc	0.604578	GB15525	XM_624600.2	FBgn0031256
AM08120	C	NaNc	0.552641	GB15535	XM_394441.3	FBgn0032700
AM08121	C	NaNc	0.526603	GB15536	XM_393670.3	FBgn0031327
AM08123	C	NaNc	0.477398	GB15538	XM_393834.3	FBgn0005355
AM08126	C	NaNc	0.436772	GB15541	XM_624065.2	FBgn0030101
AM08133	C	NaNc	-2.23356	GB15548	XM_625186.2	FBgn0050437
AM08153	C	NaNc	-1.63051	GB15569	XM_394092.3	FBgn0040827
AM08167	C	NaNc	-0.59909	GB15583	XM_624593.2	FBgn0004852
AM08179	C	NaNc	-0.78559	GB15595	XM_001120841.1	FBgn0016078
AM08182	C	NaNc	0.691678	GB15598
AM08184	C	NaNc	-0.42656	GB15600	XM_001120734.1	FBgn0010338
AM08190	C	NaNc	0.423858	GB15606	XM_395384.3	FBgn0024846
AM08207	C	NaNc	0.618879	GB15623	XM_001121703.1	FBgn0033900
AM08224	C	NaNc	0.693127	GB15640	XM_001122420.1	FBgn0003450
AM08252	C	NaNc	-0.89971	GB15669	XM_395244.3	FBgn0030205
AM08264	C	NaNc	0.693658	GB15681	XM_001122413.1	FBgn0033304
AM08268	C	NaNc	0.69277	GB15685	XM_396874.3	FBgn0010379
AM08272	C	NaNc	0.529525	GB15689	XM_396597.2	FBgn0029992
AM08273	C	NaNc	0.462984	GB15690	XM_001121698.1	FBgn0038323
AM08283	C	NaNc	0.694668	GB15700	XM_624064.2	FBgn0053129
AM08299	C	NaNc	0.607269	GB15716	XM_393876.3	FBgn0039358
AM08300	C	NaNc	0.240848	GB15717	XM_624941.2	FBgn0039094
AM08306	C	NaNc	0.598793	GB15723	XM_624240.2	FBgn0030789
AM08329	C	NaNc	0.589757	GB15747	XM_394141.2	FBgn0015925
AM08339	C	NaNc	0.467146	GB15757	XM_623426.2	FBgn0031670
AM08341	C	NaNc	0.796716	GB15759	XM_394160.2	FBgn0029950
AM08344	C	NaNc	-1.34876	GB15762	XM_395102.2	FBgn0035147
AM08346	C	NaNc	0.361299	GB15764	XM_001122159.1	FBgn0016038
AM08351	C	NaNc	0.400288	GB15769	XM_397171.3	FBgn0053214
AM08352	C	NaNc	0.53948	GB15770	XM_395623.3	FBgn0038331
AM08356	C	NaNc	0.713224	GB15774	XM_001122070.1	FBgn0003480
AM08362	C	NaNc	-1.11477	GB15780	XM_394208.3	FBgn0020386
AM08367	C	NaNc	1.54821	GB15785	XM_393086.3	FBgn0003162
AM08372	C	NaNc	0.84218	GB15790	NM_001011562.1	FBgn0039161
AM08391	C	NaNc	0.696054	GB15809	XM_393027.3	FBgn0036306
AM08398	C	NaNc	0.533898	GB15816	XM_392368.3	FBgn0019624
AM08400	C	NaNc	0.806873	GB15818	XM_392786.3	FBgn0031149
AM08404	C	NaNc	0.319774	GB15822	XM_624802.2	FBgn0051195
AM08419	C	NaNc	-0.4695	GB15837	XM_392297.3	FBgn0000611
AM08421	C	NaNc	-0.56708	GB15839	XM_001120666.1	FBgn0031403
AM08440	C	NaNc	0.431234	GB15858	XR_015000.1	FBgn0022764
AM08441	C	NaNc	-0.41836	GB15859	XM_624166.1	FBgn0037073
AM08453	C	NaNc	-0.38548	GB15871	XM_623980.2	FBgn0030671
AM08462	C	NaNc	0.672721	GB15881	XM_395917.3	FBgn0000566
AM08468	C	NaNc	0.441289	GB15887	XM_001122416.1	FBgn0034279
AM08473	C	NaNc	0.49694	GB15892	XM_396066.2	FBgn0031183
AM08479	C	NaNc	-1.26371	GB30322	XM_397038.4
AM08490	C	NaNc	0.20446	GB15909	XM_395295.3	FBgn0005427
AM08511	C	NaNc	0.257946	GB15930	XM_623805.1	FBgn0032391
AM08513	C	NaNc	0.567068	GB15932	XM_624406.2	FBgn0035064
AM08522	C	NaNc	0.42926	GB15941		FBgn0031273
AM08543	C	NaNc	0.357192	GB15962	XM_394292.3	FBgn0033762
AM08573	C	NaNc	0.811121	GB15991		FBgn0038582
AM08580	C	NaNc	0.413833	GB15998	XM_396848.3	FBgn0032298
AM08584	C	NaNc	0.378824	GB16003	XM_624351.2	FBgn0038233
AM08610	C	NaNc	0.48668	GB16029	XM_001120723.1	FBgn0027597
AM08620	C	NaNc	0.44361	GB16039	XM_624209.1	FBgn0038609
AM08634	C	NaNc	0.741476	GB16053	XM_394640.3	FBgn0001325
AM08635	C	NaNc	-0.61441	GB16054	XM_001121476.1	FBgn0035483
AM08649	C	NaNc	0.66247	GB16068	XM_395888.3	FBgn0037846
AM08661	C	NaNc	1.02401	GB16080	XM_623159.2	FBgn0030485
AM08663	C	NaNc	0.464923	GB16082	XM_395182.3	FBgn0033005
AM08667	C	NaNc	0.520779	GB16086	XM_623433.2	FBgn0011598
AM08679	C	NaNc	0.928525	GB16099	XM_623354.2	FBgn0037607
AM08688	C	NaNc	0.712355	GB16108	XM_395816.3	FBgn0051187
AM08698	C	NaNc	0.544722	GB16118	XM_395899.2	FBgn0050491
AM08699	C	NaNc	0.512154	GB16119	XM_001122323.1	FBgn0038968
AM08714	C	NaNc	-0.64391	GB16135	XM_393168.3	FBgn0032123
AM08717	C	NaNc	0.611417	GB16138	XM_392902.3	FBgn0010288
AM08721	C	NaNc	0.782724	GB16142	XM_397097.3	FBgn0037356
AM08734	C	NaNc	0.427626	GB16155	XM_624097.2	FBgn0002566
AM08736	C	NaNc	0.571712	GB16157	XM_625071.2	FBgn0031107
AM08741	C	NaNc	0.41173	GB16163	XM_001121398.1	FBgn0030269
AM08746	C	NaNc	1.48169	GB16168	XM_001121359.1	FBgn0039257
AM08760	C	NaNc	-0.85727	GB16183	XM_394152.3	FBgn0028397
AM08773	C	NaNc	-0.5589	GB16196	XM_396295.3	FBgn0034356
AM08807	C	NaNc	-0.78251	GB30101	XM_394261.3	FBgn0025741
AM08809	C	NaNc	1.03819	GB16229	XM_623471.2	FBgn0034500
AM08811	C	NaNc	-0.7231	GB16231	XM_624215.2	FBgn0039466
AM08819	C	NaNc	0.645521	GB16239	XM_001123205.1	FBgn0050345
AM08820	C	NaNc	-0.60242	GB16240	XM_001121038.1	FBgn0024963
AM08835	C	NaNc	-0.56806	GB16255	XM_394196.2	FBgn0035540
AM08843	C	NaNc	-1.11378	GB16263	XM_393341.3	FBgn0027356
AM08862	C	NaNc	0.662385	GB16282	XM_392912.3	FBgn0026567
AM08867	C	NaNc	0.698023	GB16287	XM_391993.2	FBgn0028573
AM08871	C	NaNc	-1.49148	GB16291		FBgn0031251
AM08889	C	NaNc	0.648298	GB16309	XM_624740.1	FBgn0002552
AM08890	C	NaNc	-0.36858	GB16310	XM_623198.2	FBgn0032938
AM08895	C	NaNc	0.408566	GB16315	XM_394997.3	FBgn0037202
AM08900	C	NaNc	0.762482	GB16320	XM_625066.1	FBgn0033543
AM08921	C	NaNc	0.431065	GB16341	XM_394073.3	FBgn0034573
AM08925	C	NaNc	-0.52924	GB16345	XM_001122502.1	FBgn0034528
AM08941	C	NaNc	0.594847	GB16360	XM_397246.3	FBgn0004913
AM08949	C	NaNc	0.545799	GB16368
AM08974	C	NaNc	0.465624	GB16393	XM_394158.2	FBgn0002638
AM08978	C	NaNc	0.676482	GB16397	XM_623999.2	FBgn0010441
AM08991	C	NaNc	0.715422	GB16412	XM_395299.3	FBgn0037874
AM08994	C	NaNc	0.416737	GB16415	XM_392878.3	FBgn0028552
AM09012	C	NaNc	-0.60994	GB16433	XM_001120157.1	FBgn0043799
AM09019	C	NaNc	0.747735	GB16440	XM_001120710.1	FBgn0033055
AM09036	C	NaNc	-0.61495	GB16457		FBgn0003963
AM09039	C	NaNc	1.19376	GB16460	XR_014912.1	FBgn0033983
AM09040	C	NaNc	-0.46262	GB16461	XM_394212.3	FBgn0053968
AM09042	C	NaNc	0.597783	GB16463		FBgn0035539
AM09047	C	NaNc	-0.69629	GB16468	XM_392018.3	FBgn0053156
AM09050	C	NaNc	0.413648	GB16471	XM_397412.3	FBgn0038438
AM09053	C	NaNc	0.512797	GB16474	XM_624629.1	FBgn0032195
AM09055	C	NaNc	0.714631	GB16476	XM_392717.3
AM09083	C	NaNc	0.421868	GB16504	XM_395175.3	FBgn0036629
AM09095	C	NaNc	0.711846	GB16516		FBgn0031265
AM09112	C	NaNc	0.425486	GB16533	XM_393840.3	FBgn0039136
AM09120	C	NaNc	-1.07377	GB16541	XM_001119930.1	FBgn0039266
AM09132	C	NaNc	2.65488	GB16552	XM_624974.2	FBgn0038149
AM09142	C	NaNc	-0.48731	GB16562	XM_623134.2	FBgn0030345
AM09146	C	NaNc	0.622315	GB16566	XM_396074.2	FBgn0004901
AM09147	C	NaNc	0.744359	GB16567	XM_396557.2	FBgn0035192
AM09162	C	NaNc	0.408757	GB16583	XM_001121521.1	FBgn0037897
AM09167	C	NaNc	-0.91525	GB16588	XM_001120841.1
AM09172	C	NaNc	0.367021	GB16593	XM_624833.1	FBgn0026373
AM09191	C	NaNc	0.545228	GB16613	XM_001123270.1	FBgn0011823
AM09193	C	NaNc	0.23105	GB16615	XM_395200.3	FBgn0030745
AM09199	C	NaNc	0.435851	GB16621	XM_624122.2	FBgn0001179
AM09213	C	NaNc	0.545299	GB16635	XM_624390.2	FBgn0023542
AM09219	C	NaNc	-0.49288	GB16641	XM_624292.2	FBgn0019637
AM09225	C	NaNc	0.607899	GB16647	XM_625074.1	FBgn0001084
AM09226	C	NaNc	-0.75413	GB16648	NM_001011634.2	FBgn0003964
AM09244	C	NaNc	-0.85052	GB16666	XM_396511.3	FBgn0005659
AM09257	C	NaNc	0.586876	GB16678	XM_001121483.1	FBgn0033393
AM09262	C	NaNc	-0.73329	GB16683	XM_397543.3	FBgn0020439
AM09268	C	NaNc	0.525603	GB16689	XM_395945.2	FBgn0030507
AM09276	C	NaNc	1.05738	GB16697	XM_001121518.1	FBgn0031645
AM09280	C	NaNc	-1.05902	GB16701	XM_001121135.1
AM09287	C	NaNc	0.447191	GB16708	XM_001122252.1	FBgn0003996
AM09304	C	NaNc	0.528862	GB16725	XM_001121747.1	FBgn0036909
AM09324	C	NaNc	0.662783	GB16745	XM_624609.2
AM09350	C	NaNc	-0.83525	GB16772	XM_001121835.1	FBgn0036203
AM09363	C	NaNc	-0.71945	GB16786	XM_392382.3	FBgn0015542
AM09373	C	NaNc	0.818164	GB16796		FBgn0031815
AM09376	C	NaNc	-0.40699	GB16799	XM_623065.2	FBgn0051140
AM09377	C	NaNc	1.07068	GB16800	XM_001120857.1	FBgn0034262
AM09383	C	NaNc	-0.72832	GB16806	XM_001121241.1	FBgn0030940
AM09389	C	NaNc	0.405779	GB16812	XM_623224.2	FBgn0026170
AM09390	C	NaNc	0.429606	GB16812	XM_623224.2	FBgn0026170
AM09396	C	NaNc	0.619644	GB16818		FBgn0030063
AM09404	C	NaNc	0.70785	GB16826	NM_001040205.1	FBgn0010403
AM09408	C	NaNc	0.347364	GB16830	XM_623138.2	FBgn0035195
AM09412	C	NaNc	0.384616	GB16834	XM_624927.2	FBgn0035020
AM09417	C	NaNc	-0.8422	GB16839	XM_393549.3	FBgn0033391
AM09422	C	NaNc	0.53279	GB16844	NM_001014993.1	FBgn0000557
AM09427	C	NaNc	0.572075	GB16849		FBgn0031484
AM09457	C	NaNc	0.512759	GB16880	XM_001122547.1	FBgn0036549
AM09461	C	NaNc	1.80071	GB16884	XM_625148.2	FBgn0037288
AM09464	C	NaNc	-0.39468	GB16887		FBgn0033739
AM09466	C	NaNc	1.85807	GB16889	XM_393293.3	FBgn0032132
AM09468	C	NaNc	0.444353	GB16891	XM_001121239.1	FBgn0034527
AM09484	C	NaNc	0.922119	GB16907	XM_624735.2	FBgn0029818
AM09486	C	NaNc	-0.87052	GB16909	XM_001121846.1	FBgn0013988
AM09495	C	NaNc	0.682295	GB16918	XM_395662.3	FBgn0027081
AM09505	C	NaNc	0.441649	GB16928	XM_393592.3	FBgn0034521
AM09508	C	NaNc	0.831882	GB16931		FBgn0035436
AM09521	C	NaNc	0.583074	GB16944	XM_392953.2	FBgn0037638
AM09528	C	NaNc	0.966047	GB16951	XM_395280.3	FBgn0002719
AM09535	C	NaNc	-0.773	GB16958	XM_392380.3	FBgn0011288
AM09548	C	NaNc	-0.41789	GB16971		FBgn0013988
AM09549	C	NaNc	0.574311	GB16972	XM_392955.3	FBgn0030724
AM09555	C	NaNc	0.441459	GB16978	XR_014899.1	FBgn0023507
AM09557	C	NaNc	0.974002	GB16980	XM_395330.2	FBgn0031360
AM09560	C	NaNc	-1.14835	GB16983	XM_001121787.1	FBgn0051092
AM09567	C	NaNc	0.361837	GB16990	XM_624379.2	FBgn0024698
AM09578	C	NaNc	-0.54587	GB17002	XM_001122915.1	FBgn0032760
AM09579	C	NaNc	0.758072	GB17003	XM_623741.1	FBgn0022702
AM09598	C	NaNc	0.545397	GB17022	XM_001121301.1	FBgn0051751
AM09599	C	NaNc	0.500802	GB17023	XM_624654.1	FBgn0052632
AM09630	C	NaNc	0.587104	GB17054	XR_014980.1	FBgn0034488
AM09632	C	NaNc	0.720014	GB17056	XM_393381.3	FBgn0004432
AM09639	C	NaNc	-0.6058	GB17063	XM_001123131.1
AM09644	C	NaNc	2.6175	GB17068	XM_393237.3	FBgn0037323
AM09649	C	NaNc	0.316507	GB17073	XM_001120269.1	FBgn0039404
AM09650	C	NaNc	0.515368	GB17074	XM_392918.3	FBgn0029819
AM09689	C	NaNc	0.445795	GB17114	XM_623812.2	FBgn0003292
AM09692	C	NaNc	0.447502	GB17117	XM_001120160.1	FBgn0042713
AM09695	C	NaNc	-0.41792	GB17120	XR_015102.1	FBgn0036279
AM09698	C	NaNc	0.515174	GB17123	XM_394069.3	FBgn0031224
AM09699	C	NaNc	0.472528	GB17124	XM_392318.3	FBgn0028481
AM09700	C	NaNc	1.34322	GB17125	XM_394852.3	FBgn0027571
AM09705	C	NaNc	0.404042	GB17130	XM_396939.2	FBgn0037359
AM09721	C	NaNc	0.714135	GB17146	XM_624288.2	FBgn0037710
AM09726	C	NaNc	-0.87913	GB17151	XM_396392.3	FBgn0029896
AM09732	C	NaNc	-0.73854	GB17157	XM_393942.2	FBgn0036082
AM09735	C	NaNc	0.30531	GB17160	XM_396844.3	FBgn0020270
AM09737	C	NaNc	-0.54714	GB17162		FBgn0030940
AM09743	C	NaNc	0.304577	GB17168	XM_624945.2	FBgn0052649
AM09758	C	NaNc	-0.90159	GB17183	XM_392010.3	FBgn0039061
AM09766	C	NaNc	0.279	GB17191	XM_624260.2	FBgn0037539
AM09767	C	NaNc	-0.9112	GB17192	XM_396349.3	FBgn0034738
AM09770	C	NaNc	-0.51465	GB17195	XM_397281.3	FBgn0017457
AM09798	C	NaNc	1.26743	GB17223	XM_625092.1	FBgn0039537
AM09803	C	NaNc	0.534253	GB17228	XM_624141.1	FBgn0037021
AM09807	C	NaNc	0.628941	GB17232		FBgn0000047
AM09856	C	NaNc	0.479835	GB17281	XM_623515.2	FBgn0039751
AM09859	C	NaNc	0.880972	GB17284	XM_001120715.1	FBgn0037687
AM09862	C	NaNc	-0.41909	GB17287	XM_397223.3	FBgn0030230
AM09863	C	NaNc	0.728892	GB17288	XM_623594.2	FBgn0052626
AM09869	C	NaNc	-0.68973	GB17294	XM_001120075.1	FBgn0034894
AM09870	C	NaNc	0.59532	GB17295	XM_623060.2	FBgn0013347
AM09886	C	NaNc	0.270428	GB17311	XM_624605.2	FBgn0037671
AM09894	C	NaNc	0.973728	GB17319	XM_001121743.1	FBgn0028419
AM09917	C	NaNc	0.507181	GB17342	XM_001120591.1	FBgn0003244
AM09922	C	NaNc	1.4795	GB17347		FBgn0031629
AM09923	C	NaNc	0.359626	GB17348	XM_393052.3	FBgn0030341
AM09926	C	NaNc	0.50699	GB17352	XM_001119865.1	FBgn0020309
AM09927	C	NaNc	1.09561	GB17353	XM_392483.3	FBgn0036927
AM09936	C	NaNc	0.471946	GB17363	XM_001121972.1	FBgn0029175
AM09950	C	NaNc	0.932214	GB17377	XM_624453.2	FBgn0037298
AM09952	C	NaNc	0.655028	GB17379	XM_394825.3	FBgn0031898
AM09958	C	NaNc	0.535458	GB17385	XM_001120376.1	FBgn0034142
AM09966	C	NaNc	0.465987	GB17393	XM_395183.3	FBgn0032923
AM09980	C	NaNc	0.707105	GB17408	XM_001122630.1	FBgn0032652
AM10011	C	NaNc	1.0759	GB17439	XM_623062.2	FBgn0017539
AM10022	C	NaNc	0.765239	GB17450	XM_392882.3	FBgn0038088
AM10045	C	NaNc	0.811657	GB17474		FBgn0035289
AM10060	C	NaNc	0.939667	GB17489	NM_001011635.1	FBgn0041713
AM10065	C	NaNc	-0.24505	GB17494	XM_625036.2	FBgn0039025
AM10067	C	NaNc	0.967548	GB17496	XM_625270.2
AM10086	C	NaNc	0.503663	GB17515	XM_001120903.1	FBgn0034529
AM10095	C	NaNc	0.556929	GB17524	XM_397249.3	FBgn0030407
AM10105	C	NaNc	-0.59187	GB17534	XM_625022.2	FBgn0035637
AM10115	C	NaNc	0.317763	GB17544	XM_624170.2	FBgn0030239
AM10122	C	NaNc	-0.66459	GB17551
AM10131	C	NaNc	-0.30865	GB17559	XM_397143.3	FBgn0034491
AM10138	C	NaNc	0.738066	GB17566	XM_395806.3	FBgn0032487
AM10157	C	NaNc	-0.41752	GB17585	XM_624971.2	FBgn0031282
AM10174	C	NaNc	0.794269	GB17603	XM_001122461.1	FBgn0000173
AM10214	C	NaNc	-0.45054	GB17640	NM_001011602.1	FBgn0004399
AM10216	C	NaNc	-0.47746	GB17642	XM_392701.2	FBgn0034157
AM10219	C	NaNc	0.784382	GB17645	XM_001120482.1	FBgn0030991
AM10226	C	NaNc	0.296631	GB17652	XM_395737.3	FBgn0033769
AM10231	C	NaNc	-0.56613	GB17657	XM_394522.2	FBgn0039927
AM10234	C	NaNc	-0.38775	GB17660
AM10235	C	NaNc	0.663307	GB17661	XM_392624.3	FBgn0050426
AM10255	C	NaNc	1.1446	GB17681	XM_623378.2	FBgn0000042
AM10307	C	NaNc	0.534447	GB17734	XM_396993.3	FBgn0067783
AM10313	C	NaNc	0.538014	GB17740	XM_394711.3	FBgn0037622
AM10314	C	NaNc	0.472921	GB17741	XM_623481.1	FBgn0033060
AM10325	C	NaNc	0.716662	GB17752	XM_623947.2	FBgn0051100
AM10330	C	NaNc	0.423731	GB17757	XM_394810.2	FBgn0038949
AM10331	C	NaNc	0.489732	GB17758	XM_393091.3	FBgn0051203
AM10371	C	NaNc	0.701543	GB17799
AM10376	C	NaNc	0.585726	GB17804	XM_396381.3	FBgn0039869
AM10378	C	NaNc	0.531112	GB17806		FBgn0030931
AM10386	C	NaNc	-0.98471	GB17815	XM_001122803.1	FBgn0016078
AM10387	C	NaNc	-0.60786	GB17816	XM_392539.3	FBgn0034873
AM10407	C	NaNc	0.585565	GB17836	XM_392599.3	FBgn0028662
AM10410	C	NaNc	0.58951	GB17839	XM_396935.3	FBgn0032790
AM10416	C	NaNc	0.495204	GB17845	XM_394426.3	FBgn0037074
AM10421	C	NaNc	0.538486	GB17850		FBgn0035107
AM10425	C	NaNc	0.626588	GB17854	XM_001120000.1	FBgn0053544
AM10432	C	NaNc	-0.40936	GB17861	XM_001120913.1	FBgn0035960
AM10436	C	NaNc	0.614798	GB17865	XM_393204.3	FBgn0039505
AM10437	C	NaNc	0.482542	GB17866	XM_392175.3	FBgn0031098
AM10447	C	NaNc	-0.84817	GB17876	XM_393851.3	FBgn0004551
AM10450	C	NaNc	-0.43413	GB17879	XM_001123180.1	FBgn0030310
AM10466	C	NaNc	0.609988	GB17895	XM_395241.2	FBgn0023520
AM10470	C	NaNc	0.813559	GB17899	XR_014937.1	FBgn0033479
AM10471	C	NaNc	0.579666	GB17900	XM_395852.3	FBgn0036169
AM10476	C	NaNc	0.993767	GB17905	XM_395887.3	FBgn0034093
AM10480	C	NaNc	-0.36607	GB17909	XM_623525.2	FBgn0038454
AM10483	C	NaNc	0.464843	GB17912	XM_001122913.1	FBgn0032820
AM10495	C	NaNc	0.502033	GB17924	XM_394948.3	FBgn0035383
AM10505	C	NaNc	0.456872	GB17932	XM_001123128.1	FBgn0038533
AM10507	C	NaNc	0.482784	GB17934	XM_392102.3	FBgn0030329
AM10512	C	NaNc	-0.7706	GB17939	XM_393990.3	FBgn0038427
AM10534	C	NaNc	0.745129	GB17961	XM_624414.2
AM10567	C	NaNc	0.523384	GB17994	XM_397266.3	FBgn0030391
AM10571	C	NaNc	0.458292	GB17998	XM_624333.2	FBgn0031909
AM10572	C	NaNc	0.418283	GB17999	XM_396632.3	FBgn0027378
AM10587	C	NaNc	0.462469	GB18014	XM_395978.2	FBgn0011818
AM10596	C	NaNc	0.909747	GB18023	XM_001121231.1
AM10608	C	NaNc	0.445586	GB18035	XM_623059.2	FBgn0033551
AM10612	C	NaNc	0.500867	GB18039	XM_395635.2	FBgn0015296
AM10615	C	NaNc	0.536569	GB18042	XM_624430.2	FBgn0014868
AM10618	C	NaNc	0.742692	GB18046	XM_623148.2	FBgn0030944
AM10625	C	NaNc	0.431612	GB18053	XM_395389.3	FBgn0013717
AM10646	C	NaNc	0.719847	GB18075	XM_001122944.1	FBgn0032001
AM10662	C	NaNc	0.394242	GB18092
AM10666	C	NaNc	-0.59453	GB18096		FBgn0020521
AM10670	C	NaNc	0.469277	GB18100		FBgn0036157
AM10683	C	NaNc	0.635296	GB18113	XM_624597.2	FBgn0039877
AM10684	C	NaNc	0.928972	GB18114		FBgn0001941
AM10721	C	NaNc	-0.46944	GB18153	XM_393907.3	FBgn0038477
AM10729	C	NaNc	3.59486	GB18161	NM_001011612.1
AM10738	C	NaNc	0.476404	GB18170	XM_001121045.1	FBgn0039970
AM10739	C	NaNc	0.490886	GB18171	NM_001011605.1	FBgn0003249
AM10744	C	NaNc	0.606886	GB18176	XM_395188.3	FBgn0032702
AM10747	C	NaNc	0.746359	GB18180	XM_392166.3	FBgn0034310
AM10751	C	NaNc	1.09577	GB18184	XM_624242.1
AM10754	C	NaNc	0.603445	GB18187	XM_394906.3	FBgn0033166
AM10770	C	NaNc	0.641904	GB18204	XM_001122745.1	FBgn0039341
AM10776	C	NaNc	-1.13665	GB18210	XM_394861.3	FBgn0031033
AM10780	C	NaNc	0.758167	GB18214	XM_396879.3	FBgn0034035
AM10799	C	NaNc	0.599423	GB18233	XM_623188.2	FBgn0035909
AM10804	C	NaNc	0.600344	GB18238	XM_001121263.1	FBgn0034988
AM10812	C	NaNc	0.591905	GB18246		FBgn0036187
AM10824	C	NaNc	0.75411	GB18259	XM_393082.3	FBgn0024811
AM10828	C	NaNc	-1.04615	GB18263	XM_392980.3	FBgn0020309
AM10833	C	NaNc	1.60444	GB18268	XM_397032.3
AM10859	C	NaNc	-0.5635	GB18294	XM_393346.3	FBgn0026145
AM10873	C	NaNc	1.2712	GB18308	XM_001121223.1
AM10890	C	NaNc	0.55918	GB18325	XM_395892.3	FBgn0038524
AM10899	C	NaNc	-1.62132	GB18335	XM_623320.2	FBgn0005634
AM10908	C	NaNc	-1.11961	GB18344	XM_001120799.1	FBgn0037636
AM10911	C	NaNc	-0.58688	GB18347	XM_396754.3	FBgn0029738
AM10919	C	NaNc	0.659118	GB18355		FBgn0033639
AM10921	C	NaNc	0.589041	GB18357	XM_392343.3	FBgn0039580
AM10932	C	NaNc	0.434311	GB18368	XM_395117.3	FBgn0034748
AM10940	C	NaNc	-0.34449	GB18377	XM_395662.3	FBgn0027081
AM10950	C	NaNc	0.445573	GB18387	XM_001120302.1	FBgn0030457
AM10951	C	NaNc	0.690465	GB18388	XM_397020.3	FBgn0039634
AM10953	C	NaNc	-0.42191	GB18390	XM_624656.2	FBgn0033379
AM10955	C	NaNc	0.827945	GB18392	XM_001120951.1	FBgn0036787
AM10981	C	NaNc	0.411698	GB18418	XM_001122438.1	FBgn0035999
AM10986	C	NaNc	0.516052	GB18423	XM_001120700.1	FBgn0037250
AM11004	C	NaNc	-1.64551	GB18441	XM_393850.3	FBgn0023540
AM11007	C	NaNc	0.361258	GB18444	XM_001122226.1	FBgn0031877
AM11013	C	NaNc	-0.51555	GB18450	XM_394005.3	FBgn0033365
AM11021	C	NaNc	-0.69459	GB18458	XM_001121445.1	FBgn0001341
AM11032	C	NaNc	-0.66672	GB18470	XM_396456.3	FBgn0043070
AM11048	C	NaNc	0.498591	GB18486	XM_623551.2	FBgn0033995
AM11058	C	NaNc	0.434374	GB18496	XM_623882.2	FBgn0032880
AM11065	C	NaNc	0.570225	GB18503	XM_623088.2	FBgn0027842
AM11067	C	NaNc	0.470045	GB18505	XM_623639.2	FBgn0039465
AM11070	C	NaNc	0.483876	GB18508	XM_392758.3	FBgn0025637
AM11092	C	NaNc	0.520058	GB18531	XM_624972.1	FBgn0037613
AM11096	C	NaNc	0.653937	GB18536	XM_624242.1	FBgn0014032
AM11127	C	NaNc	0.9102	GB18567	XM_395432.3	FBgn0004915
AM11129	C	NaNc	0.737083	GB18569	XM_396048.3	FBgn0027049
AM11132	C	NaNc	0.548246	GB18572	XM_392782.3	FBgn0035266
AM11138	C	NaNc	0.607672	GB18578	XM_392065.3	FBgn0035370
AM11141	C	NaNc	-0.67315	GB18581	XM_001120836.1	FBgn0028471
AM11142	C	NaNc	-0.51011	GB18582		FBgn0030603
AM11157	C	NaNc	0.78911	GB18596	XM_001122763.1	FBgn0026576
AM11161	C	NaNc	0.662495	GB18600	XM_397436.3	FBgn0039673
AM11164	C	NaNc	0.460592	GB18603	XM_001120601.1
AM11183	C	NaNc	0.453317	GB18622	XM_625115.2	FBgn0034215
AM11197	C	NaNc	0.562634	GB18636		FBgn0033191
AM11201	C	NaNc	0.483336	GB18640		FBgn0037019
AM11209	C	NaNc	0.420248	GB18648	XM_001122564.1	FBgn0038110
AM11235	C	NaNc	0.666909	GB18674	XM_001120653.1	FBgn0051109
AM11244	C	NaNc	0.960896	GB18683	XM_395944.3	FBgn0000083
AM11249	C	NaNc	0.603932	GB18688	XM_396151.3	FBgn0031094
AM11264	C	NaNc	0.644577	GB18703	XM_624522.2	FBgn0035169
AM11271	C	NaNc	0.614539	GB18710	XM_397471.3	FBgn0010238
AM11289	C	NaNc	0.904735	GB18728	XM_395762.3	FBgn0036875
AM11300	C	NaNc	0.810315	GB18739	XM_001122232.1	FBgn0004925
AM11304	C	NaNc	0.683931	GB30317	XM_625054.1	FBgn0015032
AM11317	C	NaNc	0.831425	GB18757	XM_623861.2	FBgn0034176
AM11325	C	NaNc	0.694942	GB18765	XM_394739.2	FBgn0032217
AM11328	C	NaNc	0.394039	GB18768	XM_397061.3	FBgn0031054
AM11335	C	NaNc	-1.78505	GB18775		FBgn0032686
AM11349	C	NaNc	0.71125	GB18790	XM_623736.2	FBgn0028897
AM11359	C	NaNc	0.832121	GB18801	XM_623565.2	FBgn0035252
AM11378	C	NaNc	0.562082	GB18820	XM_001120181.1	FBgn0023535
AM11385	C	NaNc	-0.69161	GB30194	XM_397297.3	FBgn0030940
AM11387	C	NaNc	0.960702	GB18829	XM_001122129.1	FBgn0031321
AM11401	C	NaNc	1.06401	GB18844	XM_001122661.1	FBgn0001124
AM11404	C	NaNc	0.566838	GB18847	XM_624746.2	FBgn0034791
AM11435	C	NaNc	0.643114	GB18878	XM_396516.3	FBgn0033054
AM11475	C	NaNc	-1.37952	GB18918		FBgn0004606
AM11480	C	NaNc	-0.43379	GB18923	XM_397181.3	FBgn0016917
AM11487	C	NaNc	-0.59116	GB18930	XM_393395.3	FBgn0003349
AM11505	C	NaNc	0.40308	GB18949	XM_624416.2	FBgn0041184
AM11508	C	NaNc	1.32067	GB18952	XM_001121974.1	FBgn0029969
AM11520	C	NaNc	0.621154	GB18964	XM_393912.2	FBgn0036997
AM11535	C	NaNc	0.850611	GB18979	XM_393945.3	FBgn0033289
AM11545	C	NaNc	-0.49125	GB18989	XM_001122847.1	FBgn0000543
AM11547	C	NaNc	1.84922	GB18991	XM_624763.2	FBgn0035588
AM11555	C	NaNc	-0.74395	GB18999	XM_624708.2	FBgn0039743
AM11568	C	NaNc	0.947444	GB19012	XM_623406.2	FBgn0020762
AM11577	C	NaNc	1.7333	GB19022		FBgn0003372
AM11587	C	NaNc	0.356261	GB19032		FBgn0033994
AM11594	C	NaNc	0.322374	GB19039	XM_001121528.1	FBgn0003317
AM11597	C	NaNc	0.944705	GB19042	XM_395697.3	FBgn0019972
AM11601	C	NaNc	-0.44966	GB19046	XM_391898.3	FBgn0039488
AM11602	C	NaNc	-1.10547	GB19047	XM_001123243.1	FBgn0036648
AM11603	C	NaNc	0.315093	GB19048	XM_395130.3	FBgn0033883
AM11611	C	NaNc	0.396893	GB19056	XM_001119830.1	FBgn0011296
AM11623	C	NaNc	0.470489	GB19068	XM_623667.2	FBgn0032864
AM11632	C	NaNc	0.300687	GB19077	XM_623634.2	FBgn0025582
AM11640	C	NaNc	1.06923	GB19085	XM_001121814.1	FBgn0027601
AM11651	C	NaNc	0.950046	GB19096	XM_394882.3	FBgn0030670
AM11673	C	NaNc	0.264971	GB19119	XM_623117.2	FBgn0036510
AM11676	C	NaNc	0.967493	GB19122
AM11680	C	NaNc	0.371392	GB19126	XM_625163.2	FBgn0028475
AM11681	C	NaNc	0.479761	GB19127	XM_001122380.1	FBgn0035464
AM11684	C	NaNc	0.653379	GB19130	XM_624224.2	FBgn0052068
AM11689	C	NaNc	-0.89269	GB30090		FBgn0031079
AM11712	C	NaNc	-1.1179	GB19158	XM_396371.3	FBgn0026758
AM11721	C	NaNc	0.336288	GB19167	XM_001119864.1	FBgn0030573
AM11723	C	NaNc	-1.11249	GB19169	XM_391967.3	FBgn0034412
AM11725	C	NaNc	0.729081	GB19171	XM_624109.2	FBgn0005671
AM11728	C	NaNc	0.508343	GB19174		FBgn0030608
AM11739	C	NaNc	0.386393	GB19185	XM_624916.1	FBgn0024689
AM11764	C	NaNc	0.568422	GB19210	XM_396943.1	FBgn0032863
AM11769	C	NaNc	0.353629	GB19215	XM_624472.2	FBgn0020764
AM11779	C	NaNc	0.670087	GB19225	XM_395667.2	FBgn0029935
AM11792	C	NaNc	0.587179	GB19238	XM_001121957.1	FBgn0038149
AM11799	C	NaNc	0.393501	GB19245		FBgn0052556
AM11800	C	NaNc	0.529382	GB19246	XM_001122337.1	FBgn0028436
AM11825	C	NaNc	0.453424	GB19271	XM_396194.3	FBgn0027582
AM11827	C	NaNc	0.729763	GB19273	XM_393360.3	FBgn0031260
AM11832	C	NaNc	0.499034	GB19278	XM_001123040.1	FBgn0029976
AM11837	C	NaNc	0.832069	GB19283	XM_623748.1	FBgn0015614
AM11843	C	NaNc	-0.76231	GB19290	XM_395844.3	FBgn0034694
AM11848	C	NaNc	0.713309	GB19295	XM_001123355.1	FBgn0039240
AM11850	C	NaNc	-0.60008	GB19297	XM_001120252.1
AM11856	C	NaNc	1.03635	GB19303	XM_001119977.1	FBgn0052056
AM11858	C	NaNc	0.780379	GB19305	XM_623047.2	FBgn0011284
AM11861	C	NaNc	0.416047	GB19308	XM_395661.3	FBgn0051865
AM11870	C	NaNc	-0.88692	GB19317	XM_393487.3	FBgn0051871
AM11900	C	NaNc	2.41281	GB19347	XM_001120641.1	FBgn0028573
AM11911	C	NaNc	0.66546	GB19358	XM_001121938.1
AM11912	C	NaNc	0.42652	GB19359	XM_623108.2	FBgn0000319
AM11926	C	NaNc	0.714731	GB19373	XM_395694.3	FBgn0037580
AM11929	C	NaNc	0.459553	GB19376		FBgn0036198
AM11937	C	NaNc	0.392109	GB19384	XM_395802.3	FBgn0032881
AM11941	C	NaNc	0.608683	GB19388	XM_001119845.1	FBgn0047135
AM11951	C	NaNc	0.539101	GB19398	XM_624245.2	FBgn0034129
AM11954	C	NaNc	0.742119	GB19402	XM_001121457.1	FBgn0039687
AM11974	C	NaNc	0.461857	GB19422	XM_392811.3	FBgn0027291
AM11975	C	NaNc	0.858126	GB19423	XM_625098.2	FBgn0028541
AM11976	C	NaNc	0.421051	GB19424	XM_391986.3	FBgn0034528
AM11979	C	NaNc	0.659809	GB19427	XM_392719.3	FBgn0034543
AM11986	C	NaNc	0.728699	GB19434	XM_393093.3	FBgn0004106
AM11997	C	NaNc	1.10059	GB19446	XM_393820.3	FBgn0037008
AM12004	C	NaNc	-0.4713	GB19453	XM_392197.3	FBgn0050172
AM12013	C	NaNc	0.725662	GB19461	XM_395776.1	FBgn0039302
AM12023	C	NaNc	0.599664	GB19471	XM_396423.3	FBgn0037648
AM12038	C	NaNc	0.49619	GB19486
AM12053	C	NaNc	0.468226	GB19501	XM_392078.3	FBgn0038774
AM12079	C	NaNc	0.504977	GB19527	XM_395264.3	FBgn0037780
AM12083	C	NaNc	0.783153	GB19531	XM_392515.3	FBgn0037357
AM12088	C	NaNc	0.433564	GB19536	XM_001122164.1	FBgn0031766
AM12089	C	NaNc	-1.24383	GB30211		FBgn0000462
AM12090	C	NaNc	0.482739	GB19538	XM_396976.3	FBgn0032818
AM12105	C	NaNc	0.424472	GB19553	XM_391905.3	FBgn0023174
AM12108	C	NaNc	0.396779	GB19556	XM_624685.2	FBgn0035489
AM12116	C	NaNc	0.480422	GB19564	XM_396053.3	FBgn0028527
AM12123	C	NaNc	0.556547	GB19571		FBgn0036036
AM12161	C	NaNc	0.686607	GB19609	XM_393829.2	FBgn0050010
AM12162	C	NaNc	0.592167	GB19610	XM_001121302.1	FBgn0035475
AM12175	C	NaNc	0.744394	GB19624		FBgn0030970
AM12187	C	NaNc	0.464123	GB19636	XM_393446.3	FBgn0038666
AM12188	C	NaNc	0.572187	GB19637	XM_624334.2	FBgn0031099
AM12199	C	NaNc	0.51405	GB19650		FBgn0036995
AM12210	C	NaNc	-0.38605	GB19661	XM_397316.3	FBgn0022943
AM12229	C	NaNc	0.491248	GB19681	XM_623612.2	FBgn0062413
AM12234	C	NaNc	0.452124	GB19686	XM_395164.2	FBgn0031661
AM12248	C	NaNc	0.800956	GB19701	XM_392350.3	FBgn0001186
AM12255	C	NaNc	0.478723	GB19708	XM_394641.3	FBgn0027091
AM12261	C	NaNc	0.580867	GB19714	XM_001122891.1	FBgn0038827
AM12268	C	NaNc	0.447646	GB19721	XM_393123.3	FBgn0035704
AM12271	C	NaNc	0.618809	GB19724	XM_623282.2	FBgn0001942
AM12278	C	NaNc	0.299764	GB19731	XM_397319.3	FBgn0023516
AM12279	C	NaNc	0.636346	GB30567	XM_001122513.1	FBgn0030795
AM12281	C	NaNc	-0.72932	GB19734	XM_001122952.1	FBgn0038583
AM12287	C	NaNc	-0.98643	GB19740		FBgn0036732
AM12292	C	NaNc	2.1127	GB19745	NM_001011572.1	FBgn0022355
AM12297	C	NaNc	1.00309	GB19750	XM_001120633.1
AM12308	C	NaNc	4.10586	GB19761	XM_001120293.1	FBgn0033170
AM12309	C	NaNc	-0.48867	GB19762	XR_015001.1	FBgn0026402
AM12324	C	NaNc	0.622019	GB19777	XM_394993.3	FBgn0037314
AM12330	C	NaNc	4.0981	GB19783	NM_001040270.1	FBgn0003638
AM12333	C	NaNc	0.505004	GB19786	XM_001121400.1	FBgn0035755
AM12336	C	NaNc	0.879802	GB19789	XM_625145.2	FBgn0028375
AM12337	C	NaNc	0.470115	GB19790	XM_001120540.1	FBgn0038763
AM12345	C	NaNc	0.807576	GB19798	XM_395695.2	FBgn0031265
AM12352	C	NaNc	0.703186	GB19805	XM_395873.3	FBgn0016762
AM12355	C	NaNc	0.333737	GB19808	XM_392209.3	FBgn0033529
AM12358	C	NaNc	1.92057	GB19811	NM_001011640.1	FBgn0039203
AM12359	C	NaNc	-0.40172	GB19812	XM_624797.2	FBgn0037561
AM12376	C	NaNc	0.849346	GB19829	XM_001121676.1	FBgn0037646
AM12378	C	NaNc	0.996078	GB19831	XM_395356.3	FBgn0035726
AM12379	C	NaNc	1.23423	GB19832	XM_392145.3	FBgn0030592
AM12402	C	NaNc	0.770561	GB19855	XM_001120270.1	FBgn0029857
AM12410	C	NaNc	0.530959	GB19863	XM_396981.3	FBgn0001247
AM12421	C	NaNc	-0.54134		NW_001258241.1
AM12428	C	NaNc	0.838413	GB19881	XM_623367.2	FBgn0027066
AM12441	C	NaNc	-1.2724	GB30090		FBgn0031079
AM12442	C	NaNc	-0.53317	GB19895	XM_001121210.1	FBgn0003117
AM12445	C	NaNc	0.497998	GB19898	XM_393162.3	FBgn0035923
AM12448	C	NaNc	-0.91707	GB19901	XM_392375.3	FBgn0004210
AM12479	C	NaNc	1.00686	GB19932		FBgn0030844
AM12482	C	NaNc	2.32809	GB19935	XM_624405.2	FBgn0031418
AM12487	C	NaNc	0.75223	GB19940	XM_001122196.1	FBgn0035293
AM12496	C	NaNc	0.55039	GB19949	XM_624104.2	FBgn0033690
AM12530	C	NaNc	0.474853	GB19983	XM_001120034.1	FBgn0051950
AM12533	C	NaNc	0.792699	GB19986	XM_001122431.1	FBgn0037070
AM12546	C	NaNc	0.749849	GB19999	XM_393390.2	FBgn0052669
AM12549	C	NaNc	0.651078	GB20002	XM_395998.3	FBgn0034583
AM12550	C	NaNc	0.778442	GB20003	XR_015026.1	FBgn0015737
AM12554	C	NaNc	0.329246	GB20007	XM_001120386.1	FBgn0020309
AM12565	C	NaNc	-0.949	GB20018	XM_001121387.1	FBgn0036974
AM12569	C	NaNc	-0.60819	GB20022	XM_623796.2	FBgn0031239
AM12577	C	NaNc	0.649449	GB20030	XM_624462.1	FBgn0021944
AM12625	C	NaNc	0.595749	GB20077	XM_394619.3	FBgn0033996
AM12639	C	NaNc	-1.15168	GB20091	XM_001121034.1	FBgn0033698
AM12656	C	NaNc	0.405399	GB20109	XM_395903.3	FBgn0039623
AM12659	C	NaNc	0.387309	GB20112	XM_394608.3	FBgn0010341
AM12673	C	NaNc	0.51897	GB20126	XM_001121277.1	FBgn0030590
AM12688	C	NaNc	0.495777	GB20141	XM_623570.2	FBgn0016978
AM12694	C	NaNc	1.07653	GB20148	XM_392773.3	FBgn0037513
AM12699	C	NaNc	-1.38172	GB20154
AM12714	C	NaNc	2.60809	GB30312		FBgn0003638
AM12719	C	NaNc	0.644813	GB30013	XM_001122783.1	FBgn0032524
AM12741	C	NaNc	0.641196	GB20157	XM_394879.3	FBgn0001112
AM12768	C	NaNc	-0.91103	GB30101	XM_394261.3	FBgn0025741
AM12772	C	NaNc	0.874525		NM_001040681.1
AM12781	C	NaNc	3.15632	GB30362	XR_014951.1	FBgn0002565
AM12790	C	NaNc	-0.52941	GB11487	XM_392683.2	FBgn0025631
AM12797	C	NaNc	1.03208	GB14068	XM_396149.3	FBgn0032075
AM12823	C	NaNc	0.793945		NM_001040681.1
AM12828	C	NaNc	-0.72877		NW_001260222.1
AM12829R	C	NaNc	-0.83264		DB759659
AM12832R	C	NaNc	-2.0928
AM12836	C	NaNc	-0.91212
AM12840	C	NaNc	-0.82404		DB767869
AM12841	C	NaNc	-1.47199		DB779807
AM12841R	C	NaNc	-1.33531		DB779807
AM12852	C	NaNc	-1.03674		DB780974
AM12852R	C	NaNc	-0.8042		DB780974
AM12854R	C	NaNc	-0.82383		DB778019
AM12859	C	NaNc	-0.82199		NW_001253391.1
AM12859R	C	NaNc	-0.79261		NW_001253391.1
AM12871	C	NaNc	-1.03202		XM_001122524.1	FBgn0037126
AM12877	C	NaNc	-0.52211		NW_001253288.1
AM12889R	C	NaNc	-0.71824
AM12894	C	NaNc	0.488657		NW_001254944.1
AM12896	C	NaNc	-0.71089		DB761900
AM12896R	C	NaNc	-0.74225		DB761900
AM12900R	C	NaNc	-1.5668		BG101565

## Sheet: ST4
Supplementary Table 4: qRT-PCR fold expression changes for tested genes and array results for matching transcripts
		qRT-PCR Fold Expression Change				Arrays*
Year	Gene	Control	SE	Nosema	SE	Directional regulation
2008	Abaecin	1	0.397445	0.694357	0.797071	NR
	Defensin	1	0.702628	0.933842	1.44276	NR
	Hymenoptaecin	1	0.624088	0.245067	1.45476	NR
	Hexamerin	1	0.309169	0.284697	1.7408	NR
	Vg	1	0.75507	0.388908	0.605889	NR
2010	Abaecin	1	0.563573	1.65893	0.128312	NR
	Defensin	1	1.07615	0.301713	0.869302	NR
	Hymenoptaecin	1	1.18181	1.19437	0.96164	Upregulated in controls (AM12781)
	Hexamerin	1	0.382451	1.09809	0.400232	NR
	Vg	1	1.08581	0.256583	1.0707	NR
NR indicates no significant regulation between treatment groups.

## Sheet: ST5
Supplementary Table 5: Primers used to check Nosema species infection
Gene	Forward Primer (5' to 3')	Reverse Primer (5' to 3' on opposite strand)	Source
Nosema apis 16s	CCGACGATGTGATATGAGATG	CACTATTATCATCCTCAGATCATA	1
Nosema ceranae SWP32	ATGGATTTTTATTACCTT	TTATTTTTCAAAACATCC	2
All primer sequences were previously published in:
1. Webster, T.C., et al., Nosema apis infection in worker and queen Apis mellifera. Apidologie, 2004. 35(1): p. 49
2. Aronstein, K.A., E. Saldivar, and T.C. Webster, Evaluation of Nosema ceranae spore-specific polyclonal antibodies. Journal of Apicultural Research, 2011. 50(2): p. 145-151.

## Sheet: ST6
Supplementary Table 6: Primers used for quantitative real-time PCR
Gene	Forward Primer (5' to 3')	Reverse Primer (5' to 3' on opposite strand)
Abaecin	GGTAGTGATATTTATCTTCGC	TTGAGGCCATTTAATTTTCGG
Hymenoptaecin	ATGGATTATATCCCGACTCG	TCTAAATCCACCATTTATTCC
Defensin-1	GTTGAGGATGAATTCGAGCC	TTAACCGAAACGTTTGTCCC
Vitellogenin	TGGCTCTGGACGGTGAAC	CCCTCGCATTGGTTACTGAT
Hexamerin 70b	CCGCTCTTCAAATGTGGTCTAC	GATAGGTAAAAGGTTTGTGGTTC
Actin	TGAAGTGCGATGTCGATATC	GAGATCCACATCTGTTGGAA
All primer sequences were previously published in:
Aronstein, K.A.; Saldivar, E.; Vega, R.; Westmiller, S.; Douglas, A.E. How Varroa Parasitism Affects the Immunological and Nutritional Status of the Honey Bee, Apis mellifera. Insects 2012, 3, 601-615
